# Supplementary material for: Is Patent “Evergreening” Restricting Access to Medicine/Device Combination Products?
Source: PLoS One. 2016 Feb 24;11(2):e0148939. doi: 10.1371/journal.pone.0148939 (PMC4766186; doi:10.1371/journal.pone.0148939)
Supplement: S1 File — (XLSX) [file pone.0148939.s001.xlsx]

## Sheet: Patent-product data w duplicate
Active Ingredient:	Dosage Form;Route:	Proprietary Name:	Applicant:	Strength:	Application Number:	Product Number:	Approval Date:	Expiration (include extension)	INPADOC LINK	Patent type	Patent No	Publication Number	Title (red indicates duplicates)	Abstract	Application/Filing Date	Application Number	Normalized Assignee	Standardized Assignee	Original Assignee	Current Assignee	Attorney/Registered Agent	Backward Patent Citations	Forward Patent Citations	Claims	IPC	Extended Family Members	Main Family Members	Inventor	Priority Date(s)	Publication Date	ASST Examiner	US Examiner	Legal Status(INPADOC)	Legal Status(Post Issuance)	Legal Status(Standardized)	PCT Application Date	PCT Application Number	Priority Number(s)	US Related Applications
CICLESONIDE	AEROSOL, METERED;INHALATION	ALVESCO	TAKEDA GMBH	0.08MG/INH	N021658	2	2008-01-10	2017-10-24	6. Pregna-1,4-diene3,20-dione-16-17-acetal-21 esters, process for their preparation, composition, and methods for the treatment of inflammatory conditions	Formulation/Process/Method	US5482934	US5482934A	Pregna-1,4-diene3,20-dione-16-17-acetal-21 esters, process for their preparation, composition, and methods for the treatment of inflammatory conditions	The present invention relates to compounds of the formula: ##STR1## in which X.sub.1 and X.sub.2 correspond to H or F without distinction; R.sub.1 represents the following radicals: ##STR2## and R.sub.2 represents the radicals ##STR3## in the form of an R epimer, an S epimer, or a stereoisomeric mixture of the R and S epimers in terms of the orientation of the substituents on the carbon atom at p…	1994-07-20	US08278112		ESPECIALIDADES LATINAS MEDICAMENTOS UNIVERSALES SA ELMU	Especialidades Latinas Medicamentos Universales, S.A. (Elmu, S.A.)	TAKEDA GMBH	Jacobson, Price, Holman & Stern	US3079384A; US3928326A; US3983233A; US3992534A; US4036831A; US4272446A; US4404200A; US4695625A; US4835145A; US4925933A; DE2323215A1; DE3012888A1; GB916996A; GB1469575A; GB1504294A	US5728826A; WO2005058935A3; WO2007092574A2; EP1958947A1; WO2008062450A2; CN100338089C; CN100345864C; CN100404545C; US7389775B2; US7390796B2; US7225808B2; US6787533B1; US6792945B2; US6536427B2; US6432937B1; US6375972B1; US6264923B1; US7736673B2; EP1670481B1; US7825147B2; EA12388B1; WO2005025577A1; CN100513417C; US7879832B2; US7879833B2; US7915286B2; EP2319858A1; EP2319858A1; US7947744B2; WO2007045…	1. A compound of the formula ##STR20## in the form of an R epimer, an S epimer, or a stereoisomeric mixture of the R and S epimers in terms of the orientation of the substituents on the carbon atom at position 22, wherein: R.sub.1 is cyclohexyl, R.sub.2 is a member selected from the group consisting of ##STR21## and wherein X.sub.1 and X.sub.2 may be the same or different and each is a member sel…	A61K31/58	NL194917C; CA2050812C; DE4129535C2; BE1005876A5; NL9101472A; ES2034893B1; DE4129535A1; NL300196I1; GR910100353A; FR2666585B1; PT98897A; PT98897B; KR19920006365A; LU91205A9; AT176991A; AT402930B; DE122005000030I2; GB2247680A; GB2247680B; GB9118967D0; ITMI912296A1; IT1251376B; NL300196I2; BR1100860A; CH683343A5; FR2666585A1; US5482934A; JP04257599A; JP3292928B2; ES2034893A1; DE122005000030I1; ITMI9…	CH683343A5; DE4129535A1; CA2050812A1; FR2666585B1; KR19920006365A; LU88001A1; AT176991A; DE122005000030I1; DE122005000030I2; ITMI912296D0; GR910100353A; GR91100353A; GR1001529B; HK1005881A1; DE4129535C2; GB2247680A; GB2247680B; GB9118967D0; BE1005876A5; ITMI912296A1; NL194917B; NL194917C; AU8368691A; AU649472B2; CA2050812C; BR1100860A; US5482934A; JP04257599A; JP3292928B2; ES2034893B1; AT402930B;…	Calatayud, Jose	1990-09-07	1996-01-09	,	,	1998-02-03,CC,CERTIFICATE OF CORRECTION,; 1998-08-05,AS,ASSIGNMENT,BYK GULDEN LOMBERG CHEMISCHE FABRIK GMBH, GERMANY; 1999-06-23,FPAY,FEE PAYMENT,; 2003-04-07,AS,ASSIGNMENT,ALTANA PHARMA AG, GERMANY; 2003-06-24,FPAY,FEE PAYMENT,; 2007-06-15,FPAY,FEE PAYMENT,; 2007-09-04,AS,ASSIGNMENT,NYCOMED GMBH, GERMANY; 2007-09-24,AS,ASSIGNMENT,NYCOMED GMBH, GERMANY; 2011-02-17,356,PATENT TERM EXTENSION UNDER …	- a Certificate of Correction was issued for this patent; - a Certificate of Correction was issued for this patent; 1998-08-05 - 009367/0001 - BYK GULDEN LOMBERG CHEMISCHE FABRIK GMBH - ASSIGNMENT OF ASSIGNORS INTEREST (SEE DOCUMENT FOR DETAILS).; 2003-04-07 - 013922/0540 - ALTANA PHARMA AG - CHANGE OF NAME (SEE DOCUMENT FOR DETAILS).; 2007-09-04 - 019781/0225 - NYCOMED GMBH - CHANGE OF NAME (SEE…	Filed: 1994-07-20 - FILED; Fee paid: 1999-06-23 - PAYMENT OF MAINTENANCE FEE, 4TH YEAR, LARGE ENTITY.; Fee paid: 2003-06-24 - PAYMENT OF MAINTENANCE FEE, 8TH YEAR, LARGE ENTITY.; Fee paid: 2007-06-15 - PAYMENT OF MAINTENANCE FEE, 12TH YEAR, LARGE ENTITY.; Owner: 1994-07-20 - ELMUQUIMICA FARMACEUTICA; Owner: 1998-06-08 - BYK GULDEN LOMBERG CHEMISCHE FABRIK; Owner: 2002-07-01 - ALTANA PHARMA; Owner…			US07578942	US07578942
INSULIN ASPART RECOMBINANT	INJECTABLE;SUBCUTANEOUS	NOVOLOG FLEXPEN	NOVO NORDISK INC	300 UNITS/3ML (100 UNITS/ML)	N020986	3	2001-01-19	2014-12-07	1. Insulin analogues	Compound	US5618913	US5618913A	Insulin analogues	Novel rapid-acting human insulin analogues are provided having less tendency to self-association into dimers, tetramers, hexamers, or polymers. The novel human insulin analogues are formed by substituting one or more of the amino acid residues of human insulin with naturally occuring amino acid residues. The amino acid residue substitutions are preferably more hydrophilic than the natural amino a…	1986-08-29	US06901821	NOVO NORDISK	NOVO NORDISK	NOVO NORDISK AS	NOVO NORDISK A/S	Evenson, McKeown, Edwards & Lenahan, P.L.L.C.	US3883496A; US4340674A; US4351901A; US4401757A; US4411994A; US4565785A; US4645740A; US4652525A; US5008241A; US5430016A; US5559094A; WO8300164A1	WO2005005477A3; WO2005005477A2; US7446091B2; US7091032B2; US7022674B2; US6933272B1; US6800606B1; US6746853B1; US6531448B1; US6465426B2; US6268335B1; US6197926B1; US7829081B2; WO03044210A2; US7846431B2; WO2011128374A1; EP2301749A1; AU767006B2; AU7430500A; US8158583B2; US8192957B2; US8318154B2; US8343914B2; US8399407B2; WO2012115637A1; WO2012115638A1; WO2005061222A1; US8501440B2; WO2005000580A1; US…	1. Rapid acting human insulin analogues, characterized in that they have the formula I ##STR6## wherein except as indicated hereinafter the X's are the amino acid residues of human insulin and at least one but not more than 4.times. is different from the amino acid residue of human insulin at the respective position in the insulin molecule the net function of which substitution(s) is to impart to…	C12N15/09	TH4142XX; IE66138B1; DK467785D0; FR2582670B2; KR100075565B1; KR19940000756B1; DE3650101D1; DE10075008I1; AU6206686A; YU148486A; YU4188A; YU46023B; PT83278B; ES8702487A1; AT30244T; IL79887A; IL79887D0; NZ217406A; AU593274B2; YU46857B; DK159274B; DK395685D0; DK396585D0; IE862317L; FR2569719A1; US5618913A; JP62053999A; NO177009C; NO863474D0; AR241801A1; HU42526A2; HU206518B; AT113061T; DE3560775D1; …	IL79887A; IL79887D0; NZ217406A; AU593274B2; IE862317L; NO863474D0; DE3650101D1; NL990042I2; YU148486A; YU4188A; YU46023B; YU46857B; DK159274B; NO863474A; HU42526A2; DE10075008I1; EP214826A3; EP214826A2; EP214826B1; CS8606310A2; PH25772A; NL990042I1; GR862233A1; CA1306212C; YU148486A1; YU4188A1; DK411686A; DK159274C; FI863512A; MY101924A1; AT113061T; DE10075008I2; DE3650101T2; CS275613B6; AU620668…	BRANGE JENS J V	1985-08-30; 1985-10-14	1997-04-08		,	1986-08-29,AS,ASSIGNMENT,NOVO INDUSTRI A/S, BAGSVAERD, DENMARK, A DANISH CO; 1995-08-03,AS,ASSIGNMENT,NOVO NORDISK A/S, DENMARK; 2000-09-25,FPAY,FEE PAYMENT,; 2004-09-08,FPAY,FEE PAYMENT,; 2008-04-08,FPAY,FEE PAYMENT,; 2009-01-10,356,PATENT TERM EXTENSION UNDER 35 U.S.C. 156,	1986-08-29 - 004596/0103 - NOVO INDUSTRI A/S, A DANISH CORP - ASSIGNMENT OF ASSIGNORS INTEREST.; 1995-08-03 - 007576/0622 - NOVO NORDISK A/S - CHANGE OF NAME (SEE DOCUMENT FOR DETAILS).	Filed: 1986-08-29 - FILED; Fee paid: 2000-09-25 - PAYMENT OF MAINTENANCE FEE, 4TH YEAR, LARGE ENTITY.; Fee paid: 2004-09-08 - PAYMENT OF MAINTENANCE FEE, 8TH YEAR, LARGE ENTITY.; Fee paid: 2008-04-08 - PAYMENT OF MAINTENANCE FEE, 12TH YEAR, LARGE ENTITY.; Owner: 1985-08-01 - NORRIS KJELD; Owner: 1985-08-01 - NOVO INDUSTRI AS A DANISH; Owner: 1986-08-01 - HANSEN MOGENS T; Owner: 1986-08-06 - BRANG…			DK395685; DK467785
INSULIN ASPART RECOMBINANT	INJECTABLE;SUBCUTANEOUS	NOVOLOG FLEXTOUCH	NOVO NORDISK INC	300 UNITS/3ML (100 UNITS/ML)	N020986	5	2013-10-31	2014-12-07	1. Insulin analogues	Compound	US5618913	US5618913A	Insulin analogues	Novel rapid-acting human insulin analogues are provided having less tendency to self-association into dimers, tetramers, hexamers, or polymers. The novel human insulin analogues are formed by substituting one or more of the amino acid residues of human insulin with naturally occuring amino acid residues. The amino acid residue substitutions are preferably more hydrophilic than the natural amino a…	1986-08-29	US06901821	NOVO NORDISK	NOVO NORDISK	NOVO NORDISK AS	NOVO NORDISK A/S	Evenson, McKeown, Edwards & Lenahan, P.L.L.C.	US3883496A; US4340674A; US4351901A; US4401757A; US4411994A; US4565785A; US4645740A; US4652525A; US5008241A; US5430016A; US5559094A; WO8300164A1	WO2005005477A3; WO2005005477A2; US7446091B2; US7091032B2; US7022674B2; US6933272B1; US6800606B1; US6746853B1; US6531448B1; US6465426B2; US6268335B1; US6197926B1; US7829081B2; WO03044210A2; US7846431B2; WO2011128374A1; EP2301749A1; AU767006B2; AU7430500A; US8158583B2; US8192957B2; US8318154B2; US8343914B2; US8399407B2; WO2012115637A1; WO2012115638A1; WO2005061222A1; US8501440B2; WO2005000580A1; US…	1. Rapid acting human insulin analogues, characterized in that they have the formula I ##STR6## wherein except as indicated hereinafter the X's are the amino acid residues of human insulin and at least one but not more than 4.times. is different from the amino acid residue of human insulin at the respective position in the insulin molecule the net function of which substitution(s) is to impart to…	C12N15/09	TH4142XX; IE66138B1; DK467785D0; FR2582670B2; KR100075565B1; KR19940000756B1; DE3650101D1; DE10075008I1; AU6206686A; YU148486A; YU4188A; YU46023B; PT83278B; ES8702487A1; AT30244T; IL79887A; IL79887D0; NZ217406A; AU593274B2; YU46857B; DK159274B; DK395685D0; DK396585D0; IE862317L; FR2569719A1; US5618913A; JP62053999A; NO177009C; NO863474D0; AR241801A1; HU42526A2; HU206518B; AT113061T; DE3560775D1; …	IL79887A; IL79887D0; NZ217406A; AU593274B2; IE862317L; NO863474D0; DE3650101D1; NL990042I2; YU148486A; YU4188A; YU46023B; YU46857B; DK159274B; NO863474A; HU42526A2; DE10075008I1; EP214826A3; EP214826A2; EP214826B1; CS8606310A2; PH25772A; NL990042I1; GR862233A1; CA1306212C; YU148486A1; YU4188A1; DK411686A; DK159274C; FI863512A; MY101924A1; AT113061T; DE10075008I2; DE3650101T2; CS275613B6; AU620668…	BRANGE JENS J V	1985-08-30; 1985-10-14	1997-04-08		,	1986-08-29,AS,ASSIGNMENT,NOVO INDUSTRI A/S, BAGSVAERD, DENMARK, A DANISH CO; 1995-08-03,AS,ASSIGNMENT,NOVO NORDISK A/S, DENMARK; 2000-09-25,FPAY,FEE PAYMENT,; 2004-09-08,FPAY,FEE PAYMENT,; 2008-04-08,FPAY,FEE PAYMENT,; 2009-01-10,356,PATENT TERM EXTENSION UNDER 35 U.S.C. 156,	1986-08-29 - 004596/0103 - NOVO INDUSTRI A/S, A DANISH CORP - ASSIGNMENT OF ASSIGNORS INTEREST.; 1995-08-03 - 007576/0622 - NOVO NORDISK A/S - CHANGE OF NAME (SEE DOCUMENT FOR DETAILS).	Filed: 1986-08-29 - FILED; Fee paid: 2000-09-25 - PAYMENT OF MAINTENANCE FEE, 4TH YEAR, LARGE ENTITY.; Fee paid: 2004-09-08 - PAYMENT OF MAINTENANCE FEE, 8TH YEAR, LARGE ENTITY.; Fee paid: 2008-04-08 - PAYMENT OF MAINTENANCE FEE, 12TH YEAR, LARGE ENTITY.; Owner: 1985-08-01 - NORRIS KJELD; Owner: 1985-08-01 - NOVO INDUSTRI AS A DANISH; Owner: 1986-08-01 - HANSEN MOGENS T; Owner: 1986-08-06 - BRANG…			DK395685; DK467785
INSULIN ASPART PROTAMINE RECOMBINANT; INSULIN ASPART RECOMBINANT	INJECTABLE;SUBCUTANEOUS	NOVOLOG MIX 70/30 FLEXPEN	NOVO NORDISK INC	210 UNITS/3ML; 90 UNITS/3ML (70 UNITS/ML; 30 UNITS/ML)	N021172	4	2002-05-03	2014-12-07	1. Insulin analogues	Compound	US5618913	US5618913A	Insulin analogues	Novel rapid-acting human insulin analogues are provided having less tendency to self-association into dimers, tetramers, hexamers, or polymers. The novel human insulin analogues are formed by substituting one or more of the amino acid residues of human insulin with naturally occuring amino acid residues. The amino acid residue substitutions are preferably more hydrophilic than the natural amino a…	1986-08-29	US06901821	NOVO NORDISK	NOVO NORDISK	NOVO NORDISK AS	NOVO NORDISK A/S	Evenson, McKeown, Edwards & Lenahan, P.L.L.C.	US3883496A; US4340674A; US4351901A; US4401757A; US4411994A; US4565785A; US4645740A; US4652525A; US5008241A; US5430016A; US5559094A; WO8300164A1	WO2005005477A3; WO2005005477A2; US7446091B2; US7091032B2; US7022674B2; US6933272B1; US6800606B1; US6746853B1; US6531448B1; US6465426B2; US6268335B1; US6197926B1; US7829081B2; WO03044210A2; US7846431B2; WO2011128374A1; EP2301749A1; AU767006B2; AU7430500A; US8158583B2; US8192957B2; US8318154B2; US8343914B2; US8399407B2; WO2012115637A1; WO2012115638A1; WO2005061222A1; US8501440B2; WO2005000580A1; US…	1. Rapid acting human insulin analogues, characterized in that they have the formula I ##STR6## wherein except as indicated hereinafter the X's are the amino acid residues of human insulin and at least one but not more than 4.times. is different from the amino acid residue of human insulin at the respective position in the insulin molecule the net function of which substitution(s) is to impart to…	C12N15/09	TH4142XX; IE66138B1; DK467785D0; FR2582670B2; KR100075565B1; KR19940000756B1; DE3650101D1; DE10075008I1; AU6206686A; YU148486A; YU4188A; YU46023B; PT83278B; ES8702487A1; AT30244T; IL79887A; IL79887D0; NZ217406A; AU593274B2; YU46857B; DK159274B; DK395685D0; DK396585D0; IE862317L; FR2569719A1; US5618913A; JP62053999A; NO177009C; NO863474D0; AR241801A1; HU42526A2; HU206518B; AT113061T; DE3560775D1; …	IL79887A; IL79887D0; NZ217406A; AU593274B2; IE862317L; NO863474D0; DE3650101D1; NL990042I2; YU148486A; YU4188A; YU46023B; YU46857B; DK159274B; NO863474A; HU42526A2; DE10075008I1; EP214826A3; EP214826A2; EP214826B1; CS8606310A2; PH25772A; NL990042I1; GR862233A1; CA1306212C; YU148486A1; YU4188A1; DK411686A; DK159274C; FI863512A; MY101924A1; AT113061T; DE10075008I2; DE3650101T2; CS275613B6; AU620668…	BRANGE JENS J V	1985-08-30; 1985-10-14	1997-04-08		,	1986-08-29,AS,ASSIGNMENT,NOVO INDUSTRI A/S, BAGSVAERD, DENMARK, A DANISH CO; 1995-08-03,AS,ASSIGNMENT,NOVO NORDISK A/S, DENMARK; 2000-09-25,FPAY,FEE PAYMENT,; 2004-09-08,FPAY,FEE PAYMENT,; 2008-04-08,FPAY,FEE PAYMENT,; 2009-01-10,356,PATENT TERM EXTENSION UNDER 35 U.S.C. 156,	1986-08-29 - 004596/0103 - NOVO INDUSTRI A/S, A DANISH CORP - ASSIGNMENT OF ASSIGNORS INTEREST.; 1995-08-03 - 007576/0622 - NOVO NORDISK A/S - CHANGE OF NAME (SEE DOCUMENT FOR DETAILS).	Filed: 1986-08-29 - FILED; Fee paid: 2000-09-25 - PAYMENT OF MAINTENANCE FEE, 4TH YEAR, LARGE ENTITY.; Fee paid: 2004-09-08 - PAYMENT OF MAINTENANCE FEE, 8TH YEAR, LARGE ENTITY.; Fee paid: 2008-04-08 - PAYMENT OF MAINTENANCE FEE, 12TH YEAR, LARGE ENTITY.; Owner: 1985-08-01 - NORRIS KJELD; Owner: 1985-08-01 - NOVO INDUSTRI AS A DANISH; Owner: 1986-08-01 - HANSEN MOGENS T; Owner: 1986-08-06 - BRANG…			DK395685; DK467785
INSULIN ASPART RECOMBINANT	INJECTABLE;SUBCUTANEOUS	NOVOLOG PENFILL	NOVO NORDISK INC	300 UNITS/3ML (100 UNITS/ML)	N020986	2	2000-06-07	2014-12-07	1. Insulin analogues	Compound	US5618913	US5618913A	Insulin analogues	Novel rapid-acting human insulin analogues are provided having less tendency to self-association into dimers, tetramers, hexamers, or polymers. The novel human insulin analogues are formed by substituting one or more of the amino acid residues of human insulin with naturally occuring amino acid residues. The amino acid residue substitutions are preferably more hydrophilic than the natural amino a…	1986-08-29	US06901821	NOVO NORDISK	NOVO NORDISK	NOVO NORDISK AS	NOVO NORDISK A/S	Evenson, McKeown, Edwards & Lenahan, P.L.L.C.	US3883496A; US4340674A; US4351901A; US4401757A; US4411994A; US4565785A; US4645740A; US4652525A; US5008241A; US5430016A; US5559094A; WO8300164A1	WO2005005477A3; WO2005005477A2; US7446091B2; US7091032B2; US7022674B2; US6933272B1; US6800606B1; US6746853B1; US6531448B1; US6465426B2; US6268335B1; US6197926B1; US7829081B2; WO03044210A2; US7846431B2; WO2011128374A1; EP2301749A1; AU767006B2; AU7430500A; US8158583B2; US8192957B2; US8318154B2; US8343914B2; US8399407B2; WO2012115637A1; WO2012115638A1; WO2005061222A1; US8501440B2; WO2005000580A1; US…	1. Rapid acting human insulin analogues, characterized in that they have the formula I ##STR6## wherein except as indicated hereinafter the X's are the amino acid residues of human insulin and at least one but not more than 4.times. is different from the amino acid residue of human insulin at the respective position in the insulin molecule the net function of which substitution(s) is to impart to…	C12N15/09	TH4142XX; IE66138B1; DK467785D0; FR2582670B2; KR100075565B1; KR19940000756B1; DE3650101D1; DE10075008I1; AU6206686A; YU148486A; YU4188A; YU46023B; PT83278B; ES8702487A1; AT30244T; IL79887A; IL79887D0; NZ217406A; AU593274B2; YU46857B; DK159274B; DK395685D0; DK396585D0; IE862317L; FR2569719A1; US5618913A; JP62053999A; NO177009C; NO863474D0; AR241801A1; HU42526A2; HU206518B; AT113061T; DE3560775D1; …	IL79887A; IL79887D0; NZ217406A; AU593274B2; IE862317L; NO863474D0; DE3650101D1; NL990042I2; YU148486A; YU4188A; YU46023B; YU46857B; DK159274B; NO863474A; HU42526A2; DE10075008I1; EP214826A3; EP214826A2; EP214826B1; CS8606310A2; PH25772A; NL990042I1; GR862233A1; CA1306212C; YU148486A1; YU4188A1; DK411686A; DK159274C; FI863512A; MY101924A1; AT113061T; DE10075008I2; DE3650101T2; CS275613B6; AU620668…	BRANGE JENS J V	1985-08-30; 1985-10-14	1997-04-08		,	1986-08-29,AS,ASSIGNMENT,NOVO INDUSTRI A/S, BAGSVAERD, DENMARK, A DANISH CO; 1995-08-03,AS,ASSIGNMENT,NOVO NORDISK A/S, DENMARK; 2000-09-25,FPAY,FEE PAYMENT,; 2004-09-08,FPAY,FEE PAYMENT,; 2008-04-08,FPAY,FEE PAYMENT,; 2009-01-10,356,PATENT TERM EXTENSION UNDER 35 U.S.C. 156,	1986-08-29 - 004596/0103 - NOVO INDUSTRI A/S, A DANISH CORP - ASSIGNMENT OF ASSIGNORS INTEREST.; 1995-08-03 - 007576/0622 - NOVO NORDISK A/S - CHANGE OF NAME (SEE DOCUMENT FOR DETAILS).	Filed: 1986-08-29 - FILED; Fee paid: 2000-09-25 - PAYMENT OF MAINTENANCE FEE, 4TH YEAR, LARGE ENTITY.; Fee paid: 2004-09-08 - PAYMENT OF MAINTENANCE FEE, 8TH YEAR, LARGE ENTITY.; Fee paid: 2008-04-08 - PAYMENT OF MAINTENANCE FEE, 12TH YEAR, LARGE ENTITY.; Owner: 1985-08-01 - NORRIS KJELD; Owner: 1985-08-01 - NOVO INDUSTRI AS A DANISH; Owner: 1986-08-01 - HANSEN MOGENS T; Owner: 1986-08-06 - BRANG…			DK395685; DK467785
INSULIN ASPART RECOMBINANT	INJECTABLE;SUBCUTANEOUS	NOVOLOG PENFILL	NOVO NORDISK INC	300 UNITS/3ML (100 UNITS/ML)	N020986	2	2000-06-07	2014-11-06	2. Large dose pen	Device	US5626566	US5626566A	Large dose pen	PCT No. PCT/DK92/00267 Sec. 371 Date Mar. 24, 1994 Sec. 102(e) Date Mar. 24, 1994 PCT Filed Sep. 7, 1992 PCT Pub. No. WO93/07922 PCT Pub. Date Apr. 29, 1993A pen shaped syringe for repetitive injection of individually set doses of a medicine from a cylinder ampoule reservoir comprises a dose setting member which may be rotated to cause a rotative movement of a dosing member and a combined rotativ…	1994-03-24	US08211131	NOVO NORDISK	NOVO NORDISK	NOVO NORDISK A/S	NOVO NORDISK A/S	Zelson, Steve T.	US4592745A; US4810249A; US4865591A; US4936833A; US4973318A; US5017190A; US5092842A; US5104380A; US5114406A; US5226895A; US5244465A; EP293572A1; EP327910B1; EP450905A1; EP496141A1	EP1351732B1; EP1294418B1; US7195616B2; EP1570876A3; EP1610848B1; EP1603611B1; EP1603610B1; EP1485152B1; EP1920794B1; EP1855741B1; US7534226B2; US7553293B2; EP1610848B2; EP1570876B1; CN100421740C; CN100443128C; CN1313168C; US7666164B2; US7678085B2; US7513889B2; US7427275B2; US7361161B2; US7314464B2; US7290573B2; US7291132B2; US7241278B2; US7220248B2; US7232423B2; US7090662B2; US6957752B2; US689969…	1. An apparatus for use with a pen shaped syringe for repetitive injection of individually set doses of a medicine from a cylinder ampoule reservoir, comprising: a housing, a nut member with an internal thread fixed in the housing, a dose setting member rotatable in a fist direction to set a dose and in a second direction to inject a set dose, and comprising a spindle with an external thread enga…	A61M5/24	DK608343T3; CA2119913A1; AU2795192A; US5626566A; RU94019977A; JP07500039A; AT160946T; DE69223521D1; DE69223521T2; AU662021B2; GR3026174T3; CA2119913C; DK175491D0; ES2112915T3; EP608343B1; EP608343A1; RU2091087C1; RU94019977A1; JP3130939B2; WO9307922A1	CA2119913C; JP07500039A; DE69223521D1; AU662021B2; RU94019977A; RU2091087C1; DE69223521T2; AU2795192A; GR3026174T3; CA2119913A1; DK608343T3; US5626566A; JP3130939B2; ES2112915T3; AT160946T; EP608343B1; EP608343A1; DK175491D0; RU94019977A1; WO9307922A1	PETERSEN; LARS P. K.	1991-10-18	1997-05-06	Stright, Jr.; Ronald K.	,	1994-03-24,AS,ASSIGNMENT,NOVO NORDISK A/S, DENMARK; 2000-11-01,FPAY,FEE PAYMENT,; 2004-11-01,FPAY,FEE PAYMENT,; 2008-11-06,FPAY,FEE PAYMENT,	1994-03-24 - 007053/0477 - NOVO NORDISK A/S - ASSIGNMENT OF ASSIGNORS INTEREST (SEE DOCUMENT FOR DETAILS).	Filed: 1994-03-24 - FILED; Fee paid: 2000-11-01 - PAYMENT OF MAINTENANCE FEE, 4TH YEAR, LARGE ENTITY.; Fee paid: 2004-11-01 - PAYMENT OF MAINTENANCE FEE, 8TH YEAR, LARGE ENTITY.; Fee paid: 2008-11-06 - PAYMENT OF MAINTENANCE FEE, 12TH YEAR, LARGE ENTITY.; Owner: 1994-03-14 - PETERSEN LARS; Owner: 1994-03-14 - HANSEN NIELS AAGE; Owner: 1994-03-14 - NOVO NORDISK	1992-09-07	DK92000267	DK175491
FLUTICASONE PROPIONATE; SALMETEROL XINAFOATE	AEROSOL, METERED;INHALATION	ADVAIR HFA	GLAXO GRP LTD	0.045MG/INH;EQ 0.021MG BASE/INH	N021254	1	2006-06-08	2015-02-19	4. Aerosol formulations containing propellant 134a and fluticasone propionate	Formulation	US5658549	US5658549A	Aerosol formulations containing propellant 134a and fluticasone propionate	This invention relates to aerosol formulations of use for the administration of medicaments by inhalation, in particular a pharmaceutical aerosol formulation which comprises particulate medicament selected from the group comprising salmeterol, salbutamol, fluticasone propionate and physiologically acceptable salts and solvates thereof and a fluorocarbon or hydrogen-containing chlorofluorocarbon p…	1995-05-19	US08444925	GLAXO	GLAXO GROUP	GLAXO GROUP LTD	GLAXO GROUP LIMITED	Bacon & Thomas	US2868691A; US2885427A; US3014844A; US3219533A; US3320125A; US3809294A; US3897779A; US4044126A; US4174295A; US4347236A; US4405598A; US4814161A; US5118494A; US5126123A; US5182097A; US5190029A; US5202110A; US5225183A; US5230884A; DK134923B; EP372777A2; EP504112A2; DE2703119C2; SE437766B; WO8604233A1; WO9007333A1; WO9104011A1; WO9111496A1; WO9111173A1; WO9111495A1; WO9114422A1; WO9200107A1; WO920667…	US6136294A; US6039932A; US6042811A; US6068832A; US5874481A; US7205343B2; US7531528B2; US7541350B2; US7582284B2; US7592329B2; US7628978B2; US7629335B2; CN1330391C; US7498020B2; US7498321B2; US7442388B2; US7393544B2; US7368102B2; USRE040045E; US7291608B2; US7306787B2; US7144845B2; US7101534B1; US7101866B2; US7105152B1; US7125985B2; US7132532B2; US6946117B1; US6893628B2; US6919069B2; US6858593B2; US…	1. A pharmaceutical aerosol formulation consisting essentially of particulate medicament which is fluticasone propionate or a physiologically acceptable solvate thereof, and 1,1,1,2-tetrafluoroethane as propellant, which formulation contains less than 0.0001% w/w surfactant based upon the weight of medicament, the particulate medicament being present in an amount from 0.005% to 5% w/w relative to…	A61K9/00	CA2402300C; HU227383B1; EP756868A2; EP616524B1; NZ246046A; WO9311745A1; IS1709B; MX9207205A; CA2447510A1; US20050207991A1; US7498020B2; ES2079210T3; CN1048627C; NO20001227D0; HU9500331A3; HU227681B1; DE122006000020I1; EP1857101A3; IL104068D0; AU663904C; DK616524T3; DK990437T4; BG64539B1; PT756868T; PT1287820E; JP07501811A; JP3026840B2; NO20065102A; NO942185A; TH13643A; AT240716T; DE69232856D1; DE…	HU227383B1; MX9207205A; DE122006000020I1; PH1199803023B; PH31884B; TH13643A; HU227681B1; AU663904B2; CA2447510A1; BG98803A; BG62119B1; BG64539B1; JP07502033A; GEP20002253B; AT163539T; DE69233076T3; AU3085092A; CA2125667A1; CA2586146A1; CA2125667C; CA2447510C; BG102689A; CY2441B1; CY2493B1; KR19947003176A; AP402A; AP9200461D0; ES2113444T3; ES2199739T5; HK1004711A1; HU800468D0; DE69233712T2; DE6923…	AKEHURST RACHEL ANN	1991-12-12; 1991-12-12; 1992-02-06	1997-08-19		,	1996-12-20,AS,ASSIGNMENT,GLAXO GROUP LIMITED, UNITED KINGDOM; 2001-02-01,FPAY,FEE PAYMENT,; 2004-12-03,FPAY,FEE PAYMENT,; 2008-12-29,FPAY,FEE PAYMENT,	1996-12-20 - 008309/0099 - GLAXO GROUP LIMITED - ASSIGNMENT OF ASSIGNORS INTEREST (SEE DOCUMENT FOR DETAILS).	Filed: 1995-05-19 - FILED; Fee paid: 2001-02-01 - PAYMENT OF MAINTENANCE FEE, 4TH YEAR, LARGE ENTITY.; Fee paid: 2004-12-03 - PAYMENT OF MAINTENANCE FEE, 8TH YEAR, LARGE ENTITY.; Fee paid: 2008-12-29 - PAYMENT OF MAINTENANCE FEE, 12TH YEAR, LARGE ENTITY.; Owner: 1993-09-07 - TAYLOR ANTHONY JAMES; Owner: 1993-09-08 - AKEHURST RACHEL ANN; Owner: 1993-09-08 - GLAXO GROUP; Owner: 1993-09-20 - WYATT D…			GB9126378; GB9126405; GB9202522	US08328960; US08102235
FLUTICASONE PROPIONATE	AEROSOL, METERED;INHALATION	FLOVENT HFA	GLAXO GRP LTD	0.22MG/INH	N021433	1	2004-05-14	2015-02-19	1. Aerosol formulations containing propellant 134a and fluticasone propionate	Formulation	US5658549	US5658549A	Aerosol formulations containing propellant 134a and fluticasone propionate	This invention relates to aerosol formulations of use for the administration of medicaments by inhalation, in particular a pharmaceutical aerosol formulation which comprises particulate medicament selected from the group comprising salmeterol, salbutamol, fluticasone propionate and physiologically acceptable salts and solvates thereof and a fluorocarbon or hydrogen-containing chlorofluorocarbon p…	1995-05-19	US08444925	GLAXO	GLAXO GROUP	GLAXO GROUP LTD	GLAXO GROUP LIMITED	Bacon & Thomas	US2868691A; US2885427A; US3014844A; US3219533A; US3320125A; US3809294A; US3897779A; US4044126A; US4174295A; US4347236A; US4405598A; US4814161A; US5118494A; US5126123A; US5182097A; US5190029A; US5202110A; US5225183A; US5230884A; DK134923B; EP372777A2; EP504112A2; DE2703119C2; SE437766B; WO8604233A1; WO9007333A1; WO9104011A1; WO9111496A1; WO9111173A1; WO9111495A1; WO9114422A1; WO9200107A1; WO920667…	US6136294A; US6039932A; US6042811A; US6068832A; US5874481A; US7205343B2; US7531528B2; US7541350B2; US7582284B2; US7592329B2; US7628978B2; US7629335B2; CN1330391C; US7498020B2; US7498321B2; US7442388B2; US7393544B2; US7368102B2; USRE040045E; US7291608B2; US7306787B2; US7144845B2; US7101534B1; US7101866B2; US7105152B1; US7125985B2; US7132532B2; US6946117B1; US6893628B2; US6919069B2; US6858593B2; US…	1. A pharmaceutical aerosol formulation consisting essentially of particulate medicament which is fluticasone propionate or a physiologically acceptable solvate thereof, and 1,1,1,2-tetrafluoroethane as propellant, which formulation contains less than 0.0001% w/w surfactant based upon the weight of medicament, the particulate medicament being present in an amount from 0.005% to 5% w/w relative to…	A61K9/00	CA2402300C; HU227383B1; EP756868A2; EP616524B1; NZ246046A; WO9311745A1; IS1709B; MX9207205A; CA2447510A1; US20050207991A1; US7498020B2; ES2079210T3; CN1048627C; NO20001227D0; HU9500331A3; HU227681B1; DE122006000020I1; EP1857101A3; IL104068D0; AU663904C; DK616524T3; DK990437T4; BG64539B1; PT756868T; PT1287820E; JP07501811A; JP3026840B2; NO20065102A; NO942185A; TH13643A; AT240716T; DE69232856D1; DE…	HU227383B1; MX9207205A; DE122006000020I1; PH1199803023B; PH31884B; TH13643A; HU227681B1; AU663904B2; CA2447510A1; BG98803A; BG62119B1; BG64539B1; JP07502033A; GEP20002253B; AT163539T; DE69233076T3; AU3085092A; CA2125667A1; CA2586146A1; CA2125667C; CA2447510C; BG102689A; CY2441B1; CY2493B1; KR19947003176A; AP402A; AP9200461D0; ES2113444T3; ES2199739T5; HK1004711A1; HU800468D0; DE69233712T2; DE6923…	AKEHURST RACHEL ANN	1991-12-12; 1991-12-12; 1992-02-06	1997-08-19		,	1996-12-20,AS,ASSIGNMENT,GLAXO GROUP LIMITED, UNITED KINGDOM; 2001-02-01,FPAY,FEE PAYMENT,; 2004-12-03,FPAY,FEE PAYMENT,; 2008-12-29,FPAY,FEE PAYMENT,	1996-12-20 - 008309/0099 - GLAXO GROUP LIMITED - ASSIGNMENT OF ASSIGNORS INTEREST (SEE DOCUMENT FOR DETAILS).	Filed: 1995-05-19 - FILED; Fee paid: 2001-02-01 - PAYMENT OF MAINTENANCE FEE, 4TH YEAR, LARGE ENTITY.; Fee paid: 2004-12-03 - PAYMENT OF MAINTENANCE FEE, 8TH YEAR, LARGE ENTITY.; Fee paid: 2008-12-29 - PAYMENT OF MAINTENANCE FEE, 12TH YEAR, LARGE ENTITY.; Owner: 1993-09-07 - TAYLOR ANTHONY JAMES; Owner: 1993-09-08 - AKEHURST RACHEL ANN; Owner: 1993-09-08 - GLAXO GROUP; Owner: 1993-09-20 - WYATT D…			GB9126378; GB9126405; GB9202522	US08328960; US08102235
FLUTICASONE PROPIONATE; SALMETEROL XINAFOATE	AEROSOL, METERED;INHALATION	ADVAIR HFA	GLAXO GRP LTD	0.045MG/INH;EQ 0.021MG BASE/INH	N021254	1	2006-06-08	2015-04-07	5. Canisters containing aerosol formulations containing P134a and fluticasone propionate	Device	US5674472	US5674472A	Canisters containing aerosol formulations containing P134a and fluticasone propionate	The present invention relates to canisters suitable for delivering a pharmaceutical aerosol formulation which comprises a container capable of withstanding the vapor pressure of the propellant used, which container is closed with a metering valve and contains a pharmaceutical aerosol formulation consisting essentially of a particulate medicament which is fluticasone propionate or a physiologicall…	1995-05-19	US08444919	GLAXO	GLAXO GROUP	GLAXO GROUP LTD	GLAXO GROUP LIMITED	Bacon & Thomas	US2868691A; US2885427A; US3014844A; US3219533A; US3320125A; US3809294A; US3897779A; US4044126A; US4174295A; US4347236A; US4405598A; US4814161A; US5118494A; US5126123A; US5182097A; US5190029A; US5202110A; US5225183A; US5230889A; DK134923B; EP372777A2; EP504112A2; DE2703119C2; SE437766B; WO8604233A1; WO9007333A1; WO9104011A1; WO9111496A1; WO9111495A1; WO9111173A1; WO9114422A1; WO9200107A1; WO920667…	EP958201B1; EP1145987B1; US6136294A; US5874481A; US7205343B2; US7582284B2; US7628978B2; CN1094876C; US7498020B2; US7442388B2; US7393544B2; US7368102B2; US7350676B2; USRE040045E; US7306787B2; US7278419B2; US7101534B1; US7105152B1; US6946117B1; US6966467B2; US6893628B2; US6743413B1; US6638495B2; US6546928B1; US6565885B1; US6511652B1; US6524555B1; US6532955B1; US6511653B1; US6482390B1; US6433040B1; …	1. A canister suitable for delivering a pharmaceutical aerosol formulation which comprises a container capable of withstanding the vapor pressure of the propellant used, which container is closed with a metering valve and contains a pharmaceutical aerosol formulation consisting essentially of a particulate medicament which is fluticasone propionate or a physiologically acceptable solvate thereof …	A61K47/06	CA2402300C; HU227383B1; EP756868A2; EP616524B1; NZ246046A; WO9311745A1; IS1709B; MX9207205A; CA2447510A1; US20050207991A1; US7498020B2; ES2079210T3; CN1048627C; NO20001227D0; HU9500331A3; HU227681B1; DE122006000020I1; EP1857101A3; IL104068D0; AU663904C; DK616524T3; DK990437T4; BG64539B1; PT756868T; PT1287820E; JP07501811A; JP3026840B2; NO20065102A; NO942185A; TH13643A; AT240716T; DE69232856D1; DE…	HU227383B1; MX9207205A; DE122006000020I1; PH1199803023B; PH31884B; TH13643A; HU227681B1; AU663904B2; CA2447510A1; BG98803A; BG62119B1; BG64539B1; JP07502033A; GEP20002253B; AT163539T; DE69233076T3; AU3085092A; CA2125667A1; CA2586146A1; CA2125667C; CA2447510C; BG102689A; CY2441B1; CY2493B1; KR19947003176A; AP402A; AP9200461D0; ES2113444T3; ES2199739T5; HK1004711A1; HU800468D0; DE69233712T2; DE6923…	AKEHURST RACHEL ANN	1991-12-12; 1991-12-12; 1992-02-06	1997-10-07		,	1996-12-20,AS,ASSIGNMENT,GLAXO GROUP LIMITED, UNITED KINGDOM; 1998-10-13,CC,CERTIFICATE OF CORRECTION,; 2001-03-15,FPAY,FEE PAYMENT,; 2005-03-29,FPAY,FEE PAYMENT,; 2009-03-20,FPAY,FEE PAYMENT,	- a Certificate of Correction was issued for this patent; - a Certificate of Correction was issued for this patent; 1996-12-20 - 008309/0099 - GLAXO GROUP LIMITED - ASSIGNMENT OF ASSIGNORS INTEREST (SEE DOCUMENT FOR DETAILS).	Filed: 1995-05-19 - FILED; Fee paid: 2001-03-15 - PAYMENT OF MAINTENANCE FEE, 4TH YEAR, LARGE ENTITY.; Fee paid: 2005-03-29 - PAYMENT OF MAINTENANCE FEE, 8TH YEAR, LARGE ENTITY.; Fee paid: 2009-03-20 - PAYMENT OF MAINTENANCE FEE, 12TH YEAR, LARGE ENTITY.; Owner: 1993-09-07 - TAYLOR ANTHONY JAMES; Owner: 1993-09-08 - AKEHURST RACHEL ANN; Owner: 1993-09-08 - GLAXO GROUP; Owner: 1993-09-20 - WYATT D…	1992-12-04	EP92002808	GB9126378; GB9126405; GB9202522	US08328960; US08102235
FLUTICASONE PROPIONATE	AEROSOL, METERED;INHALATION	FLOVENT HFA	GLAXO GRP LTD	0.22MG/INH	N021433	1	2004-05-14	2015-04-07	1. Canisters containing aerosol formulations containing P134a and fluticasone propionate	Device	US5674472	US5674472A	Canisters containing aerosol formulations containing P134a and fluticasone propionate	The present invention relates to canisters suitable for delivering a pharmaceutical aerosol formulation which comprises a container capable of withstanding the vapor pressure of the propellant used, which container is closed with a metering valve and contains a pharmaceutical aerosol formulation consisting essentially of a particulate medicament which is fluticasone propionate or a physiologicall…	1995-05-19	US08444919	GLAXO	GLAXO GROUP	GLAXO GROUP LTD	GLAXO GROUP LIMITED	Bacon & Thomas	US2868691A; US2885427A; US3014844A; US3219533A; US3320125A; US3809294A; US3897779A; US4044126A; US4174295A; US4347236A; US4405598A; US4814161A; US5118494A; US5126123A; US5182097A; US5190029A; US5202110A; US5225183A; US5230889A; DK134923B; EP372777A2; EP504112A2; DE2703119C2; SE437766B; WO8604233A1; WO9007333A1; WO9104011A1; WO9111496A1; WO9111495A1; WO9111173A1; WO9114422A1; WO9200107A1; WO920667…	EP958201B1; EP1145987B1; US6136294A; US5874481A; US7205343B2; US7582284B2; US7628978B2; CN1094876C; US7498020B2; US7442388B2; US7393544B2; US7368102B2; US7350676B2; USRE040045E; US7306787B2; US7278419B2; US7101534B1; US7105152B1; US6946117B1; US6966467B2; US6893628B2; US6743413B1; US6638495B2; US6546928B1; US6565885B1; US6511652B1; US6524555B1; US6532955B1; US6511653B1; US6482390B1; US6433040B1; …	1. A canister suitable for delivering a pharmaceutical aerosol formulation which comprises a container capable of withstanding the vapor pressure of the propellant used, which container is closed with a metering valve and contains a pharmaceutical aerosol formulation consisting essentially of a particulate medicament which is fluticasone propionate or a physiologically acceptable solvate thereof …	A61K47/06	CA2402300C; HU227383B1; EP756868A2; EP616524B1; NZ246046A; WO9311745A1; IS1709B; MX9207205A; CA2447510A1; US20050207991A1; US7498020B2; ES2079210T3; CN1048627C; NO20001227D0; HU9500331A3; HU227681B1; DE122006000020I1; EP1857101A3; IL104068D0; AU663904C; DK616524T3; DK990437T4; BG64539B1; PT756868T; PT1287820E; JP07501811A; JP3026840B2; NO20065102A; NO942185A; TH13643A; AT240716T; DE69232856D1; DE…	HU227383B1; MX9207205A; DE122006000020I1; PH1199803023B; PH31884B; TH13643A; HU227681B1; AU663904B2; CA2447510A1; BG98803A; BG62119B1; BG64539B1; JP07502033A; GEP20002253B; AT163539T; DE69233076T3; AU3085092A; CA2125667A1; CA2586146A1; CA2125667C; CA2447510C; BG102689A; CY2441B1; CY2493B1; KR19947003176A; AP402A; AP9200461D0; ES2113444T3; ES2199739T5; HK1004711A1; HU800468D0; DE69233712T2; DE6923…	AKEHURST RACHEL ANN	1991-12-12; 1991-12-12; 1992-02-06	1997-10-07		,	1996-12-20,AS,ASSIGNMENT,GLAXO GROUP LIMITED, UNITED KINGDOM; 1998-10-13,CC,CERTIFICATE OF CORRECTION,; 2001-03-15,FPAY,FEE PAYMENT,; 2005-03-29,FPAY,FEE PAYMENT,; 2009-03-20,FPAY,FEE PAYMENT,	- a Certificate of Correction was issued for this patent; - a Certificate of Correction was issued for this patent; 1996-12-20 - 008309/0099 - GLAXO GROUP LIMITED - ASSIGNMENT OF ASSIGNORS INTEREST (SEE DOCUMENT FOR DETAILS).	Filed: 1995-05-19 - FILED; Fee paid: 2001-03-15 - PAYMENT OF MAINTENANCE FEE, 4TH YEAR, LARGE ENTITY.; Fee paid: 2005-03-29 - PAYMENT OF MAINTENANCE FEE, 8TH YEAR, LARGE ENTITY.; Fee paid: 2009-03-20 - PAYMENT OF MAINTENANCE FEE, 12TH YEAR, LARGE ENTITY.; Owner: 1993-09-07 - TAYLOR ANTHONY JAMES; Owner: 1993-09-08 - AKEHURST RACHEL ANN; Owner: 1993-09-08 - GLAXO GROUP; Owner: 1993-09-20 - WYATT D…	1992-12-04	EP92002808	GB9126378; GB9126405; GB9202522	US08328960; US08102235
BUDESONIDE; FORMOTEROL FUMARATE DIHYDRATE	AEROSOL, METERED;INHALATION	SYMBICORT	ASTRAZENECA	0.08MG/INH;0.0045MG/INH	N021929	1	2006-07-21	2014-10-07	8. Combination of a bronchodilator and a steroidal anti-inflammatory drug for the treatment of respiratory disorders	Method	US5674860	US5674860A	Combination of a bronchodilator and a steroidal anti-inflammatory drug for the treatment of respiratory disorders	Effective amounts of formoterol and/or a physiologically acceptable salt and/or solvate thereof and budesonide are used in combination for simultaneous, sequential or separate administration by inhalation in the treatment of an inflammatory respiratory disorder, such as asthma.	1994-10-03	US08317407	ASTRA	ASTRA	ASTRA AB	ASTRAZENECA AB	White & Case	US3983233A; US3994974A; EP416951A1; EP416950A1	EP1124563B1; US5863910A; WO0025723A3; WO02083113A3; WO03035137A3; US7163014B2; US7172752B2; US7179489B2; US7173222B2; DE19847969A1; US7541385B2; RU2226103C2; CN100352448C; US7670625B2; US7473710B2; US7462645B2; US7465756B2; US7367334B2; US7373938B2; US7348362B2; US7267813B2; US7077130B2; US7117867B2; US7128067B2; US6869942B2; US6883516B2; US6799572B2; US6814953B2; US6804458B2; US6681769B2; US6681…	1. A medicament containing as active ingredients effective amounts of a physiologically acceptable salt of formoterol or a solvate thereof, and budesonide wherein the molar ratio of the formoterol component to the budesonide component is in the range from 1:4 to 1:60. 2. The medicament of claim 1 wherein the active ingredients are in dry powder form. 3. The medicament of claim 1 or 2 wherein the …	A61K9/00	HRP921445A2; YU106192A; EP1101493A3; EP1086697A2; HR921445B1; JP07502036A; DE69232462D1; DE10299033I1; DE10299033I2; EP1101493A2; EP613371B1; EP613371A1; JP3342484B2; WO9311773A1; AT213946T; DE69232462T2; CZ9401434A3; CZ288032B6; CZ291455B6; AU3085892A; AU673660B2; AU673660C; IS3959A; CA2123909A1; CA2356145A1; CA2123909C; DK613371T3; US5674860A; US5972919A; ES2172510T3; HU75156A2; HU227519B1; HU4…	HRP921445A2; YU106192A; EP1101493A3; EP1086697A2; HR921445B1; JP07502036A; DE69232462D1; DE10299033I1; DE10299033I2; EP1101493A2; EP613371B1; EP613371A1; JP3342484B2; WO9311773A1; AT213946T; DE69232462T2; CZ9401434A3; CZ288032B6; CZ291455B6; AU3085892A; AU673660B2; AU673660C; IS3959A; CA2123909A1; CA2356145A1; CA2123909C; DK613371T3; US5674860A; US5972919A; ES2172510T3; HU75156A2; HU227519B1; HU9…	CARLING CHRISTER CARL GUSTAV	1991-12-18	1997-10-07		Henley, III; Raymond	1997-06-09,AS,ASSIGNMENT,ASTRA AKTIEBOLAG, SWEDEN; 2001-03-29,FPAY,FEE PAYMENT,; 2005-03-29,FPAY,FEE PAYMENT,; 2009-03-20,FPAY,FEE PAYMENT,; 2013-11-18,AS,ASSIGNMENT,ASTRAZENECA AB, SWEDEN	1997-06-09 - 008546/0050 - ASTRA AKTIEBOLAG - CHANGE OF NAME (SEE DOCUMENT FOR DETAILS).; 2013-11-18 - 031665/0931 - ASTRAZENECA AB - CHANGE OF NAME (SEE DOCUMENT FOR DETAILS).	Filed: 1994-10-03 - FILED; Fee paid: 2001-03-29 - PAYMENT OF MAINTENANCE FEE, 4TH YEAR, LARGE ENTITY.; Fee paid: 2005-03-29 - PAYMENT OF MAINTENANCE FEE, 8TH YEAR, LARGE ENTITY.; Fee paid: 2009-03-20 - PAYMENT OF MAINTENANCE FEE, 12TH YEAR, LARGE ENTITY.; Owner: 1994-06-30 - ASTRA; Owner: 1994-06-30 - ASTRA; Owner: 2000-01-03 - ASTRAZENECA			EP91311761	US07992089
IPRATROPIUM BROMIDE	AEROSOL, METERED;INHALATION	ATROVENT HFA	BOEHRINGER INGELHEIM	0.021MG/INH	N021527	1	2004-11-27	2014-10-14	3. Stabilized medicinal aerosol solution formulations	Formulation	US5676930	US5676930A	Stabilized medicinal aerosol solution formulations	Stabilized medicinal aerosol solution formulations comprising medicaments that degrade or decompose by interaction with solvents or water, an HFC propellant, a cosolvent and an acid are described. Further, specific medicinal aerosol solution formulations comprising ipratropium bromide or fenoterol, ethyl alcohol, 1,1,1,2-tetrafluoroethane or 1,1,1,2,3,3,3-heptafluoropropane, and either an inorgan…	1995-06-07	US08475060	BOEHRINGER	BOEHRINGER INGELHEIM PHARMACEUTICALS	BOEHRINGER INGELHEIM PHARMACEUTICALS, INC.	BOEHRINGER INGELHEIM PHARMACEUTICALS, INC.	Morgan & Finnegan, L.L.P.	US5118494A; US5190029A; US5225183A; US5439670A; US5605674A; EP372777B1	WO02058705A3; US7186402B2; US7601336B2; US7381402B2; US7347199B1; US7238661B2; US7223381B2; US7018618B2; US6964759B2; US6967017B1; US6702997B2; US6630140B1; US6632842B2; US7696178B2; US6471943B1; US6433027B1; US6455524B1; US6419900B2; US6419901B2; US6348209B2; US7718162B2; CN100519558C; US7939502B2; WO02058705A2; US8142763B2; US8168598B2; US6045778A; US8357352B2; EP1527772A1; US8420058B2; EP24869…	1. An aerosol solution formulation comprising from about 0.001% to about 10% wt./wt. ipratropium bromide, a hydrofluorocarbon propellant, ethyl alcohol and an organic acid, said organic acid being selected from the group consisting of ascorbic acid and citric acid. 2. An aerosol solution formulation according to claim 1 wherein the hydrofluorocarbon propellant is 1,1,1,2-tetrafluoroethane. 3. An …	A61K9/12	PL309333A1; SG52459A1; ZA9309195A; SK76095A3; SK280911B6; NO311487B1; NZ259192A; RO117414B1; PL177078B1; LV10911B; RU2126248C1; KR100312357B1; FI114283B; TW403657B; AT177941T; DE69324161D1; DE69324161T2; EP673240B1; EP673240A1; GB2288978A; GB2288978B; GB9511669D0; AU5740594A; AU6048694A; AU680227B2; BG99760A; BG62382B1; JP3009924B2; WO9413262A1; WO9413263A1; HU72985A2; HU221163B1; HU9501663D0; CZ…	ES2129117T3; CA2151383C; GB2288978A; CA2151383A1; WO9413262A1; WO9413263A1; GB2288978B; GB9511669D0; NZ259192A; RO117414B1; LV10911B; RU2126248C1; KR100312357B1; FI114283B; HU72985A2; HU221163B1; HU9501663D0; DE69324161D1; DE69324161T2; EP673240B1; EP673240A1; GR3030529T3; PL177078B1; PT673240E; JP08509459A; JP3009924B2; NO311487B1; FI952842A; FI114283B1; FI952842D0; AT177941T; CZ9501490A3; CZ284…	JAGER; PAUL DONALD	1993-11-22; 1992-12-09	1997-10-14		,	1996-06-14,AS,ASSIGNMENT,BOEHRINGER INGELHEIM PHARMACEUTICALS, INC., CONNEC; 2001-03-16,FPAY,FEE PAYMENT,; 2005-03-15,FPAY,FEE PAYMENT,; 2009-04-09,FPAY,FEE PAYMENT,	1996-06-14 - 007973/0152 - BOEHRINGER INGELHEIM PHARMACEUTICALS, INC. - ASSIGNMENT OF ASSIGNORS INTEREST (SEE DOCUMENT FOR DETAILS).	Filed: 1995-06-07 - FILED; Fee paid: 2001-03-16 - PAYMENT OF MAINTENANCE FEE, 4TH YEAR, LARGE ENTITY.; Fee paid: 2005-03-15 - PAYMENT OF MAINTENANCE FEE, 8TH YEAR, LARGE ENTITY.; Fee paid: 2009-04-09 - PAYMENT OF MAINTENANCE FEE, 12TH YEAR, LARGE ENTITY.; Owner: 1995-06-07 - JAGER PAUL DONALD; Owner: 1995-06-07 - KONTNY MARK JAMES; Owner: 1995-06-07 - NAGEL JURGEN HUBERT; Owner: 1996-04-30 - BOEH…			US08153549; US07987852	US08153549; US07987852
CICLESONIDE	AEROSOL, METERED;INHALATION	ALVESCO	TAKEDA GMBH	0.08MG/INH	N021658	2	2008-01-10	2014-11-04	2. Medicinal aerosol formulations	Formulation	US5683677	US5683677A	Medicinal aerosol formulations	A self-propelling aerosol formulation which may be free from CFC's which comprises a medicament, 1,1,1,2-tetrafluoroethane, a surface active agent and at least one compound having a higher polarity than 1,1,1,2-tetrafluoroethane.	1995-05-31	US08455012		RIKER LABORATORIES	RIKER LABORATORIES, INC.	3M INNOVATIVE PROPERTIES COMPANY	Griswold, Gary L.	US2868691A; US2885427A; US3014844A; US3219533A; US3261748A; US3608066A; US3897779A; US4083954A; US4129603A; US4161516A; US4174295A; US4243548A; US4311863A; US4352789A; US4405598A; US4428854A; US4590206A; US4601897A; US4814161A; US4851211A; US4866051A; US4983312A; US5118494A; US5126123A; US5182097A; US5190029A; US5225183A; US5290539A; US5370862A; US5376359A; US5439670A; US5453445A; US5492688A; US5…	US6136294A; US6039932A; US5874481A; US7205343B2; US7559321B2; US7582284B2; US7601336B2; US7628978B2; US7498020B2; US7442388B2; US7381402B2; US7393544B2; US7368102B2; US7347199B1; US7306787B2; US7223381B2; US7101534B1; US7105152B1; US7018618B2; US6946117B1; US6948492B2; US6964759B2; US6967017B1; US6893628B2; US6919069B2; US6743413B1; US6638495B2; US6546928B1; US6565885B1; US6511652B1; US6524555B1;…	1. A medicinal aerosol formulation, comprising: (a) a therapeutically effective amount of a medicament; (b) a propellant substantially free of chlorofluorocarbons and comprising 1,1,1,2-tetrafluoroethane; and (c) wherein the medicament is fully dissolved in the formulation, and said formulation is suitable for delivery by inhalation. 2. The medicinal aerosol formulation of claim 1, further includ…	A61K9/00	NZ231579A; EP499344B2; DE68904300D1; DE68904300T2; US5720940A; KR19900009057A; IL92457A; IL92457D0; MX174127B; DK595789A; US5605674A; US5695743A; ES2045470T3; HK80497A; DE68924540D1; DE68924540T2; DE68924540T3; EP653204A3; EP372777B1; NZ243056A; AU4595689A; CA2004598A1; CA2303601A1; CA2004598C; ZA8909290A; US5674473A; US5683677A; US5766573A; US6352684B1; ES2077971T5; EP372777A3; EP499344A3; EP995…	HK80497A; HK7196A; IL92457A; IL92457D0; NZ231579A; KR19900009057A; EP499344A3; EP653204A3; EP995434A3; EP499344A2; EP653204A2; EP995434A2; EP372777B1; EP499344B1; DE68904300T2; DE68924540T2; DE68924540T3; EP372777A3; EP499344B2; CA2004598A1; CA2303601A1; CA2004598C; ZA8909290A; US5720940A; US5766573A; US5776434A; KR100154116B1; ES2045470T3; ES2077971T3; ES2077971T5; DE68904300D1; DE68924540D1; EP…	PUREWAL; TARLOCHAN S.	1988-12-06	1997-11-04	Benston, Jr.; William E.	,	2001-03-29,FPAY,FEE PAYMENT,; 2005-05-04,FPAY,FEE PAYMENT,; 2008-09-05,AS,ASSIGNMENT,3M INNOVATIVE PROPERTIES COMPANY, MINNESOTA; 2009-05-04,FPAY,FEE PAYMENT,	2000-08-30 - Ivax Corporation, et al v. Minnesota Mining, Filed August 30, 2000, D.C. S.D. Florida, Doc. No. 1:00cv3219; 2008-09-05 - 021489/0440 - 3M INNOVATIVE PROPERTIES COMPANY - ASSIGNMENT OF ASSIGNORS INTEREST (SEE DOCUMENT FOR DETAILS).	Filed: 1995-05-31 - FILED; Fee paid: 2001-03-29 - PAYMENT OF MAINTENANCE FEE, 4TH YEAR, LARGE ENTITY.; Fee paid: 2005-05-04 - PAYMENT OF MAINTENANCE FEE, 8TH YEAR, LARGE ENTITY.; Fee paid: 2009-05-04 - PAYMENT OF MAINTENANCE FEE, 12TH YEAR, LARGE ENTITY.; Owner: 1995-05-31 - RIKER LABORATORIES; Owner: 2008-09-04 - 3M INNOVATIVE PROPERTIES; Opposition: 2000-08-30 - IVAX CORPORATION, ET AL V. MINNE…			GB8828477	US08026476; US07649140; US07442119
IPRATROPIUM BROMIDE	AEROSOL, METERED;INHALATION	ATROVENT HFA	BOEHRINGER INGELHEIM	0.021MG/INH	N021527	1	2004-11-27	2014-11-04	4. Medicinal aerosol formulations	Formulation	US5683677	US5683677A	Medicinal aerosol formulations	A self-propelling aerosol formulation which may be free from CFC's which comprises a medicament, 1,1,1,2-tetrafluoroethane, a surface active agent and at least one compound having a higher polarity than 1,1,1,2-tetrafluoroethane.	1995-05-31	US08455012		RIKER LABORATORIES	RIKER LABORATORIES, INC.	3M INNOVATIVE PROPERTIES COMPANY	Griswold, Gary L.	US2868691A; US2885427A; US3014844A; US3219533A; US3261748A; US3608066A; US3897779A; US4083954A; US4129603A; US4161516A; US4174295A; US4243548A; US4311863A; US4352789A; US4405598A; US4428854A; US4590206A; US4601897A; US4814161A; US4851211A; US4866051A; US4983312A; US5118494A; US5126123A; US5182097A; US5190029A; US5225183A; US5290539A; US5370862A; US5376359A; US5439670A; US5453445A; US5492688A; US5…	US6136294A; US6039932A; US5874481A; US7205343B2; US7559321B2; US7582284B2; US7601336B2; US7628978B2; US7498020B2; US7442388B2; US7381402B2; US7393544B2; US7368102B2; US7347199B1; US7306787B2; US7223381B2; US7101534B1; US7105152B1; US7018618B2; US6946117B1; US6948492B2; US6964759B2; US6967017B1; US6893628B2; US6919069B2; US6743413B1; US6638495B2; US6546928B1; US6565885B1; US6511652B1; US6524555B1;…	1. A medicinal aerosol formulation, comprising: (a) a therapeutically effective amount of a medicament; (b) a propellant substantially free of chlorofluorocarbons and comprising 1,1,1,2-tetrafluoroethane; and (c) wherein the medicament is fully dissolved in the formulation, and said formulation is suitable for delivery by inhalation. 2. The medicinal aerosol formulation of claim 1, further includ…	A61K9/00	NZ231579A; EP499344B2; DE68904300D1; DE68904300T2; US5720940A; KR19900009057A; IL92457A; IL92457D0; MX174127B; DK595789A; US5605674A; US5695743A; ES2045470T3; HK80497A; DE68924540D1; DE68924540T2; DE68924540T3; EP653204A3; EP372777B1; NZ243056A; AU4595689A; CA2004598A1; CA2303601A1; CA2004598C; ZA8909290A; US5674473A; US5683677A; US5766573A; US6352684B1; ES2077971T5; EP372777A3; EP499344A3; EP995…	HK80497A; HK7196A; IL92457A; IL92457D0; NZ231579A; KR19900009057A; EP499344A3; EP653204A3; EP995434A3; EP499344A2; EP653204A2; EP995434A2; EP372777B1; EP499344B1; DE68904300T2; DE68924540T2; DE68924540T3; EP372777A3; EP499344B2; CA2004598A1; CA2303601A1; CA2004598C; ZA8909290A; US5720940A; US5766573A; US5776434A; KR100154116B1; ES2045470T3; ES2077971T3; ES2077971T5; DE68904300D1; DE68924540D1; EP…	PUREWAL; TARLOCHAN S.	1988-12-06	1997-11-04	Benston, Jr.; William E.	,	2001-03-29,FPAY,FEE PAYMENT,; 2005-05-04,FPAY,FEE PAYMENT,; 2008-09-05,AS,ASSIGNMENT,3M INNOVATIVE PROPERTIES COMPANY, MINNESOTA; 2009-05-04,FPAY,FEE PAYMENT,	2000-08-30 - Ivax Corporation, et al v. Minnesota Mining, Filed August 30, 2000, D.C. S.D. Florida, Doc. No. 1:00cv3219; 2008-09-05 - 021489/0440 - 3M INNOVATIVE PROPERTIES COMPANY - ASSIGNMENT OF ASSIGNORS INTEREST (SEE DOCUMENT FOR DETAILS).	Filed: 1995-05-31 - FILED; Fee paid: 2001-03-29 - PAYMENT OF MAINTENANCE FEE, 4TH YEAR, LARGE ENTITY.; Fee paid: 2005-05-04 - PAYMENT OF MAINTENANCE FEE, 8TH YEAR, LARGE ENTITY.; Fee paid: 2009-05-04 - PAYMENT OF MAINTENANCE FEE, 12TH YEAR, LARGE ENTITY.; Owner: 1995-05-31 - RIKER LABORATORIES; Owner: 2008-09-04 - 3M INNOVATIVE PROPERTIES; Opposition: 2000-08-30 - IVAX CORPORATION, ET AL V. MINNE…			GB8828477	US08026476; US07649140; US07442119
BECLOMETHASONE DIPROPIONATE	AEROSOL, METERED;INHALATION	QVAR 80	TEVA BRANDED PHARM	0.08MG/INH	N020911	1	2000-09-15	2014-11-04	2. Medicinal aerosol formulations	Formulation	US5683677	US5683677A	Medicinal aerosol formulations	A self-propelling aerosol formulation which may be free from CFC's which comprises a medicament, 1,1,1,2-tetrafluoroethane, a surface active agent and at least one compound having a higher polarity than 1,1,1,2-tetrafluoroethane.	1995-05-31	US08455012		RIKER LABORATORIES	RIKER LABORATORIES, INC.	3M INNOVATIVE PROPERTIES COMPANY	Griswold, Gary L.	US2868691A; US2885427A; US3014844A; US3219533A; US3261748A; US3608066A; US3897779A; US4083954A; US4129603A; US4161516A; US4174295A; US4243548A; US4311863A; US4352789A; US4405598A; US4428854A; US4590206A; US4601897A; US4814161A; US4851211A; US4866051A; US4983312A; US5118494A; US5126123A; US5182097A; US5190029A; US5225183A; US5290539A; US5370862A; US5376359A; US5439670A; US5453445A; US5492688A; US5…	US6136294A; US6039932A; US5874481A; US7205343B2; US7559321B2; US7582284B2; US7601336B2; US7628978B2; US7498020B2; US7442388B2; US7381402B2; US7393544B2; US7368102B2; US7347199B1; US7306787B2; US7223381B2; US7101534B1; US7105152B1; US7018618B2; US6946117B1; US6948492B2; US6964759B2; US6967017B1; US6893628B2; US6919069B2; US6743413B1; US6638495B2; US6546928B1; US6565885B1; US6511652B1; US6524555B1;…	1. A medicinal aerosol formulation, comprising: (a) a therapeutically effective amount of a medicament; (b) a propellant substantially free of chlorofluorocarbons and comprising 1,1,1,2-tetrafluoroethane; and (c) wherein the medicament is fully dissolved in the formulation, and said formulation is suitable for delivery by inhalation. 2. The medicinal aerosol formulation of claim 1, further includ…	A61K9/00	NZ231579A; EP499344B2; DE68904300D1; DE68904300T2; US5720940A; KR19900009057A; IL92457A; IL92457D0; MX174127B; DK595789A; US5605674A; US5695743A; ES2045470T3; HK80497A; DE68924540D1; DE68924540T2; DE68924540T3; EP653204A3; EP372777B1; NZ243056A; AU4595689A; CA2004598A1; CA2303601A1; CA2004598C; ZA8909290A; US5674473A; US5683677A; US5766573A; US6352684B1; ES2077971T5; EP372777A3; EP499344A3; EP995…	HK80497A; HK7196A; IL92457A; IL92457D0; NZ231579A; KR19900009057A; EP499344A3; EP653204A3; EP995434A3; EP499344A2; EP653204A2; EP995434A2; EP372777B1; EP499344B1; DE68904300T2; DE68924540T2; DE68924540T3; EP372777A3; EP499344B2; CA2004598A1; CA2303601A1; CA2004598C; ZA8909290A; US5720940A; US5766573A; US5776434A; KR100154116B1; ES2045470T3; ES2077971T3; ES2077971T5; DE68904300D1; DE68924540D1; EP…	PUREWAL; TARLOCHAN S.	1988-12-06	1997-11-04	Benston, Jr.; William E.	,	2001-03-29,FPAY,FEE PAYMENT,; 2005-05-04,FPAY,FEE PAYMENT,; 2008-09-05,AS,ASSIGNMENT,3M INNOVATIVE PROPERTIES COMPANY, MINNESOTA; 2009-05-04,FPAY,FEE PAYMENT,	2000-08-30 - Ivax Corporation, et al v. Minnesota Mining, Filed August 30, 2000, D.C. S.D. Florida, Doc. No. 1:00cv3219; 2008-09-05 - 021489/0440 - 3M INNOVATIVE PROPERTIES COMPANY - ASSIGNMENT OF ASSIGNORS INTEREST (SEE DOCUMENT FOR DETAILS).	Filed: 1995-05-31 - FILED; Fee paid: 2001-03-29 - PAYMENT OF MAINTENANCE FEE, 4TH YEAR, LARGE ENTITY.; Fee paid: 2005-05-04 - PAYMENT OF MAINTENANCE FEE, 8TH YEAR, LARGE ENTITY.; Fee paid: 2009-05-04 - PAYMENT OF MAINTENANCE FEE, 12TH YEAR, LARGE ENTITY.; Owner: 1995-05-31 - RIKER LABORATORIES; Owner: 2008-09-04 - 3M INNOVATIVE PROPERTIES; Opposition: 2000-08-30 - IVAX CORPORATION, ET AL V. MINNE…			GB8828477	US08026476; US07649140; US07442119
MOMETASONE FUROATE	POWDER;INHALATION	ASMANEX TWISTHALER	MERCK SHARP DOHME	0.22MG/INH	N021067	1	2005-03-30	2015-05-18	1. Inhaler for powdered medications having spiral deagglomeration chamber	Device	US5687710	US5687710A	Inhaler for powdered medications having spiral deagglomeration chamber	A powder dispenser includes a powder housing for holding a supply of powdered material to be dispensed, the powder housing including an inhalation conduit provided displaced relation to the powdered material supply; a metering plate including a metered dose hole for holding a metered amount of the powdered material, and positioned below the powdered material supply, the metering plate and the pow…	1995-06-01	US08458928	SCHERING	SCHERING	SCHERING CORP	MERCK SHARP & DOHME CORP.	Franks, Robert A.	US2596370A; US3085745A; US3655952A; US3991761A; US4069819A; US4188984A; US4265236A; US4452239A; US4524769A; US4534345A; US4565302A; US4667668A; US4668218A; US4805811A; US4817822A; US4841964A; US4860740A; US4907583A; US5033463A; US5207217A; US5301666A; US5331953A; EP69715A1; EP237507B1; EP451745A1; EP488609A1; EP505321A2; EP518087A1; FR2022212A1; GB2041763A; GB1290484A; WO8605991A1; WO9112040A1; W…	GB2375310A; WO2004064705A3; US7195134B2; US7191918B2; US7543582B2; US7568481B2; US7575130B2; US7584712B2; US7597102B2; US7621273B2; US7650883B2; US7681569B2; US7516738B2; US7510100B2; US7464706B2; US7407066B2; US7322352B2; US7341057B2; US7246617B1; US7143764B1; US7100530B2; US7131441B1; US7025056B2; US6997349B2; US7004164B2; US6938796B2; US6953039B2; US6978780B1; US6926002B2; US6745760B2; US67521…	1. A nozzle for reducing particle size of agglomerates of flowing powdered material entering the nozzle in a first plane from a powder inhaler, to form micronized powdered material and for mixing said micronized powdered material with suction air, said nozzle comprising either: (a) cavity means for changing the flow of said powdered material from said first plane to a second plane substantially p…	A61M13/00	AU683036B2; AU5748794A; CZ9501535A3; CZ287848B6; DK674533T3; ES2128550T3; IL108061D0; GR3030035T3; CA2152088A1; CA2152088C; KR19957004006A; CN1091321A; CN1120024C; HK1008816A1; HU73522A2; HU215510B; HU9501774D0; IL108061A; NZ259241A; PL309401A1; PL173090B1; RU2111020C1; JP08500756A; NO952429A; NO952429D0; SG52237A1; FI952976A; FI111520B1; FI952976D0; FI111520B; AT177323T; DE69323897D1; DE69323897…	US5740792A; US5687710A	AMBROSIO THOMAS J	1995-06-01; 1993-12-16; 1992-12-18	1997-11-18		,	2001-04-26,FPAY,FEE PAYMENT,; 2005-03-29,FPAY,FEE PAYMENT,; 2009-03-26,FPAY,FEE PAYMENT,; 2012-08-30,AS,ASSIGNMENT,MERCK SHARP & DOHME CORP., NEW JERSEY	2012-08-30 - 028884/0151 - MERCK SHARP & DOHME CORP. - CHANGE OF NAME (SEE DOCUMENT FOR DETAILS).	Filed: 1995-06-01 - FILED; Fee paid: 2001-04-26 - PAYMENT OF MAINTENANCE FEE, 4TH YEAR, LARGE ENTITY.; Fee paid: 2005-03-29 - PAYMENT OF MAINTENANCE FEE, 8TH YEAR, LARGE ENTITY.; Fee paid: 2009-03-26 - PAYMENT OF MAINTENANCE FEE, 12TH YEAR, LARGE ENTITY.; Owner: 1995-06-01 - SCHERING CORPORATION; Owner: 2012-05-02 - MERCK SHARP & DOHME	1993-12-16	US93012076	US08446804; WOUS93012076; US07992959	US08446804; US07992959
INSULIN ASPART RECOMBINANT	INJECTABLE;SUBCUTANEOUS	NOVOLOG PENFILL	NOVO NORDISK INC	300 UNITS/3ML (100 UNITS/ML)	N020986	2	2000-06-07	2014-12-02	1. Adaptor top	Device	US5693027	US5693027A	Adaptor top	A plastic top for adapting to a chosen syringe (14) a standard cartridge (8) of the kind having a neck (9) with a flange (10) and being closed by a rubber membrane (11) sealingly secured against the flange (10) by a metal cover (12) having its edge beaded behind the flange. This plastic top has a bore (2) for receiving the neck part (9) of the cartridge (8), which bore (2) has a diameter making i…	1994-09-26	US08313651	NOVO NORDISK	NOVO NORDISK	NOVO NORDISK AS	NOVO NORDISK AS	Zelson, Steve T.	USRE031873E; USRE031878E; US1594493A; US2020828A; US2818864A; US2865372A; US3130724A; US3130742A; US3336924A; US3375825A; US3820652A; US3895633A; US3916893A; US3989044A; US4089432A; US4490142A; US4664656A; US4740205A; US4768568A; US4781701A; US4944736A; US4948000A; US5205833A; DE2137405A1; CH315980A; CH501411A; GB1205021A; GB1437595A; GB1525455A; WO8902760A1	US5989227A; EP1292345B1; US7553293B2; US7654986B2; US7666164B2; US7314464B2; US7063673B2; US6945963B2; US7704231B2; US7762994B2; US7815611B2; US7850662B2; WO2010142813A1; US7967784B2; US7988678B2; WO0195960A1; WO2011131778A1; WO2010142812A1; US8075522B2; WO2011131780A2; AU2009201989B2; US8100865B2; US8137325B2; WO2009079806A1; US8177767B2; JP2012515585A; JP2012528632A; USRE043834E; USD0675316S; W…	1. A pen syringe assembly comprising: (a) a housing having (i) an inner space and (ii) housing interlocking means which faces the inner space, (b) an exchangeable standard cartridge, having a neck part with a flange, which is closed by a rubber membrane secured against the flange by a metal cover having an edge beaded behind the flange, and (c) an adaptor top having (i) a bore with a diameter con…	A61J1/06	WO9204926A1; WO9204927A1; DE69105740D1; DE69110290D1; EP549694B1; EP549694A1; EP549687A1; AU8544191A; AU8648491A; DK92691D0; DK549694T3; US5554134A; US5693027A; JP10028734A; AT114978T; AT123418T; EP549687B1; GR3015031T3; GR3016997T3; DK228290D0; US6126646A; USD0347894S; RU2067004C1; RU2068273C1; JP06500720A; JP06500939A; JP3042710B2; JP3389045B2; ES2065705T3; ES2073173T3; DE69105740T2; DE69110290…	EP549694B1; EP549694A1; JP06500720A; JP3042710B2; JP3389045B2; WO9204926A1; AT123418T; DE69110290D1; DE69110290T2; AU8544191A; DK549694T3; US5693027A; US6126646A; JP10028734A; GR3016997T3; RU2068273C1; ES2073173T3	HANSEN IB	1990-09-21; 1991-05-16	1997-12-02	,	,	2001-05-31,FPAY,FEE PAYMENT,; 2005-06-02,FPAY,FEE PAYMENT,; 2009-06-02,FPAY,FEE PAYMENT,		Filed: 1994-09-26 - FILED; Fee paid: 2001-05-31 - PAYMENT OF MAINTENANCE FEE, 4TH YEAR, LARGE ENTITY.; Fee paid: 2005-06-02 - PAYMENT OF MAINTENANCE FEE, 8TH YEAR, LARGE ENTITY.; Fee paid: 2009-06-02 - PAYMENT OF MAINTENANCE FEE, 12TH YEAR, LARGE ENTITY.; Owner: 1994-09-26 - NOVO NORDISK; Fee: 2001-05-31 - PAYOR NUMBER ASSIGNED.			DK228290; DK92691	US08053503; US07768684
INSULIN ASPART RECOMBINANT	INJECTABLE;SUBCUTANEOUS	NOVOLOG PENFILL	NOVO NORDISK INC	300 UNITS/3ML (100 UNITS/ML)	N020986	2	2000-06-07	2015-06-02	1. Adaptor top	Device	US5693027	US5693027A	Adaptor top	A plastic top for adapting to a chosen syringe (14) a standard cartridge (8) of the kind having a neck (9) with a flange (10) and being closed by a rubber membrane (11) sealingly secured against the flange (10) by a metal cover (12) having its edge beaded behind the flange. This plastic top has a bore (2) for receiving the neck part (9) of the cartridge (8), which bore (2) has a diameter making i…	1994-09-26	US08313651	NOVO NORDISK	NOVO NORDISK	NOVO NORDISK AS	NOVO NORDISK AS	Zelson, Steve T.	USRE031873E; USRE031878E; US1594493A; US2020828A; US2818864A; US2865372A; US3130724A; US3130742A; US3336924A; US3375825A; US3820652A; US3895633A; US3916893A; US3989044A; US4089432A; US4490142A; US4664656A; US4740205A; US4768568A; US4781701A; US4944736A; US4948000A; US5205833A; DE2137405A1; CH315980A; CH501411A; GB1205021A; GB1437595A; GB1525455A; WO8902760A1	US5989227A; EP1292345B1; US7553293B2; US7654986B2; US7666164B2; US7314464B2; US7063673B2; US6945963B2; US7704231B2; US7762994B2; US7815611B2; US7850662B2; WO2010142813A1; US7967784B2; US7988678B2; WO0195960A1; WO2011131778A1; WO2010142812A1; US8075522B2; WO2011131780A2; AU2009201989B2; US8100865B2; US8137325B2; WO2009079806A1; US8177767B2; JP2012515585A; JP2012528632A; USRE043834E; USD0675316S; W…	1. A pen syringe assembly comprising: (a) a housing having (i) an inner space and (ii) housing interlocking means which faces the inner space, (b) an exchangeable standard cartridge, having a neck part with a flange, which is closed by a rubber membrane secured against the flange by a metal cover having an edge beaded behind the flange, and (c) an adaptor top having (i) a bore with a diameter con…	A61J1/06	WO9204926A1; WO9204927A1; DE69105740D1; DE69110290D1; EP549694B1; EP549694A1; EP549687A1; AU8544191A; AU8648491A; DK92691D0; DK549694T3; US5554134A; US5693027A; JP10028734A; AT114978T; AT123418T; EP549687B1; GR3015031T3; GR3016997T3; DK228290D0; US6126646A; USD0347894S; RU2067004C1; RU2068273C1; JP06500720A; JP06500939A; JP3042710B2; JP3389045B2; ES2065705T3; ES2073173T3; DE69105740T2; DE69110290…	EP549694B1; EP549694A1; JP06500720A; JP3042710B2; JP3389045B2; WO9204926A1; AT123418T; DE69110290D1; DE69110290T2; AU8544191A; DK549694T3; US5693027A; US6126646A; JP10028734A; GR3016997T3; RU2068273C1; ES2073173T3	HANSEN IB	1990-09-21; 1991-05-16	1997-12-02	,	,	2001-05-31,FPAY,FEE PAYMENT,; 2005-06-02,FPAY,FEE PAYMENT,; 2009-06-02,FPAY,FEE PAYMENT,		Filed: 1994-09-26 - FILED; Fee paid: 2001-05-31 - PAYMENT OF MAINTENANCE FEE, 4TH YEAR, LARGE ENTITY.; Fee paid: 2005-06-02 - PAYMENT OF MAINTENANCE FEE, 8TH YEAR, LARGE ENTITY.; Fee paid: 2009-06-02 - PAYMENT OF MAINTENANCE FEE, 12TH YEAR, LARGE ENTITY.; Owner: 1994-09-26 - NOVO NORDISK; Fee: 2001-05-31 - PAYOR NUMBER ASSIGNED.			DK228290; DK92691	US08053503; US07768684
CICLESONIDE	AEROSOL, METERED;INHALATION	ALVESCO	TAKEDA GMBH	0.08MG/INH	N021658	2	2008-01-10	2015-07-07	5. Seal configuration for aerosol canister	Device	US5775321	US5775321A	Seal configuration for aerosol canister	A dual seal configuration for an aerosol canister containing a medicinal aerosol formulation. The canister includes a vial body and valve ferrule sealed by first and second sealing members to form a chamber that contains the medicinal aerosol formulation. The dual seal configuration reduces leakage of contents, and is particularly helpful where the formulation includes hydrofluorocarbon propellan…	1994-12-22	US08361719	3M	MINNESOTA MINING & MANUFACTURING COMPANY	MINNESOTA MINING AND MANUFACTURING COMPANY	MINNESOTA MINING AND MANUFACTURING COMPANY	Ringsred, Ted K.	US3137416A; US3581958A; US3592364A; US3727806A; US3738542A; US4271875A; US4407481A; US4427137A; US4597512A; US4744495A; US5190029A; US5225183A; US5427282A; AU3435093A; FR1400459A; FR1484238A; FR2543923A1; FR2738557A1; JP4110381A; CH358758A; GB2049064A; WO9211190A2; WO9322221A1; WO9709034A1; WO9718146A1	US6129247A; US6131777A; WO2005014078A3; WO2005014078A3; US7658338B2; US7086571B2; US6945953B2; US6978914B2; US6838500B2; US6866039B1; US6830164B2; US6679374B2; US6644306B1; US6352152B1; US6390291B1; US6413496B1; US6315112B1; US6197280B1; US7828150B2; US7845346B2; WO2005014078A2; WO2005014078A2; EP1651354B1; GB2417480A; GB2417480B; WO9936334A1; WO2007076315A2; US6036942A; US8602271B2; US2012032520…	1. An aerosol canister for containing a medicinal aerosol formulation, comprising: a vial body, a first seal, a second seal, and a valve ferrule, wherein the vial body has walls defining a vial opening, the valve ferrule occludes the vial opening, and the vial body, the first seal, and the valve ferrule define a chamber, and the valve ferrule and vial body are in opposing sealing engagement with …	B65D83/38	WO9425373A1; JP3588113B2; DE69406916D1; DE69701051D1; DE69406916T2; DE69701051T2; AU6665994A; AU695969B2; CA2161632A1; CA2161632C; US5775321A; US6036942A; ES2109696T3; ES2140943T3; EP697002B1; EP796805B1; EP697002A1; EP796805A1; EP960830A1; KR19967001787A; KR100304739B1; JP08509689A	ES2140943T3; CA2161632C; AU695969B2; CA2161632A1; US5775321A; JP08509689A; DE69406916D1; DE69701051D1; DE69406916T2; DE69701051T2; EP960830A1; AU6665994A; JP3588113B2; ES2109696T3; EP697002B1; EP796805B1; EP697002A1; EP796805A1; KR19967001787A; KR100304739B1; WO9425373A1	ALBAND; TODD D.	1993-04-30	1998-07-07		,	1999-06-08,CC,CERTIFICATE OF CORRECTION,; 2002-01-04,FPAY,FEE PAYMENT,; 2002-01-30,REMI,MAINTENANCE FEE REMINDER MAILED,; 2006-01-09,FPAY,FEE PAYMENT,; 2010-01-07,FPAY,FEE PAYMENT,	- a Certificate of Correction was issued for this patent; - a Certificate of Correction was issued for this patent	Filed: 1994-12-22 - FILED; Fee paid: 2002-01-04 - PAYMENT OF MAINTENANCE FEE, 4TH YEAR, LARGE ENTITY.; Fee paid: 2006-01-09 - PAYMENT OF MAINTENANCE FEE, 8TH YEAR, LARGE ENTITY.; Fee paid: 2010-01-07 - PAYMENT OF MAINTENANCE FEE, 12TH YEAR, LARGE ENTITY.; Owner: 1994-12-22 - MINNESOTA MINING & MANUFACTURING COMPANY; Fee: 2002-01-30 - MAINTENANCE FEE REMINDER MAILED.; Fee: 2002-02-05 - PAYOR NUMBE…			US08057239	US08057239
BECLOMETHASONE DIPROPIONATE	AEROSOL, METERED;INHALATION	QVAR 80	TEVA BRANDED PHARM	0.08MG/INH	N020911	1	2000-09-15	2015-07-07	1. Beclomethasone solution aerosol formulations	Formulation	US5776432	US5776432A	Beclomethasone solution aerosol formulations	Pharmaceutical solution aerosol formulations comprising beclomethasone 17,21 dipropionate, ethanol, and a propellant selected from the group consisting of 1,1,1,2-tetrafluoroethane, 1,1,1,2,3,3,3-heptafluoropropane, and a mixture thereof.	1995-05-31	US08455872	3M	MINNESOTA MINING & MANUFACTURING COMPANY	MINNESOTA MINING AND MANUFACTURING COMPANY	IVAX CORPORATION	Ringsred, Ted K.	US2868691A; US2885427A; US3014844A; US3320125A; US3897779A; US4083954A; US4174295A; US4243548A; US4352789A; US4810488A; US4851211A; US5118494A; US5202110A; US5225183A; US5345980A; US5439670A; US5474759A; US5605674A; US5674473A; US5681545A; US5683677A; US5695743A; US5720940A; EP172672A1; EP372777B1; EP384371A1; EP504112A2; EP616525A1; DE3905726A1; GB2001334A; WO8604233A1; WO9111495A1; WO9111173A1;…	US7582284B2; RU2356537C2; US7101534B1; US7105152B1; US6919069B2; US6743413B1; US6610273B2; US6491897B1; US6451285B2; US6352684B1; US6413496B1; US6413497B1; US6423298B2; US6315985B1; US6333023B1; US6346232B1; US6290930B1; US6264923B1; US6197280B1; US7879849B2; US7897597B2; US7897609B2; US7897767B2; US7906506B2; US7915281B2; US7923429B2; US7943609B2; US7943610B2; US7943636B2; US7968563B2; US7994197…	1. An aerosol formulation comprising a therapeutically effective amount of beclomethasone 17,21 dipropionate, a propellant comprising a hydrofluorocarbon selected from the group consisting of 1,1,1,2-tetrafluoroethane, 1,1,1,2,3,3,3-heptafluoropropane, and a mixture thereof, and ethanol in an amount effective to solubilize the beclomethasone 17,21 dipropionate in the propellant, the formulation b…	A61K9/00	EP553298B1; EP553298A1; DE69105212D1; JP10182467A; JP2769925B2; WO9206675A1; AT114112T; DE69105212T2; AU9087391A; AU658854B2; DK553298T3; US5776432A; US6346232B1; ES2064160T3; NZ240237A; MX9203481A; MX179563B; CA2094266A1; CA2094266C; BR1100339A; JP06501710A; HK130397A	US5776432A; MX9203481A	SCHULTZ; ROBERT K.	1991-10-01; 1990-10-18	1998-07-07		,	2001-10-08,AS,ASSIGNMENT,3M INNOVATIVE PROPERTIES COMPANY, MINNESOTA; 2002-01-04,FPAY,FEE PAYMENT,; 2002-01-30,REMI,MAINTENANCE FEE REMINDER MAILED,; 2006-01-09,FPAY,FEE PAYMENT,; 2007-06-04,AS,ASSIGNMENT,IVAX CORPORATION, FLORIDA; 2010-01-04,FPAY,FEE PAYMENT,	2001-10-08 - 012036/0764 - 3M INNOVATIVE PROPERTIES COMPANY - ASSIGNMENT OF ASSIGNORS INTEREST (SEE DOCUMENT FOR DETAILS).; 2007-06-04 - 019365/0393 - IVAX CORPORATION - ASSIGNMENT OF ASSIGNORS INTEREST (SEE DOCUMENT FOR DETAILS).	Filed: 1995-05-31 - FILED; Fee paid: 2002-01-04 - PAYMENT OF MAINTENANCE FEE, 4TH YEAR, LARGE ENTITY.; Fee paid: 2006-01-09 - PAYMENT OF MAINTENANCE FEE, 8TH YEAR, LARGE ENTITY.; Fee paid: 2010-01-04 - PAYMENT OF MAINTENANCE FEE, 12TH YEAR, LARGE ENTITY.; Owner: 1995-05-31 - MINNESOTA MINING & MANUFACTURING; Owner: 2001-10-02 - 3M INNOVATIVE PROPERTIES; Owner: 2007-03-20 - IVAX; Fee: 2002-01-30 -…			US07769547; US07599694	US07769547; US07599694
MOMETASONE FUROATE	POWDER;INHALATION	ASMANEX TWISTHALER	MERCK SHARP DOHME	0.22MG/INH	N021067	1	2005-03-30	2016-05-03	1. Inhaler for powdered medications	Device	US5829434	US5829434A	Inhaler for powdered medications	PCT No. PCT/US93/12076 Sec. 371 Date Jun. 1, 1995 Sec. 102(e) Date Jun. 1, 1995 PCT Filed Dec. 16, 1993 PCT Pub. No. WO94/14492 PCT Pub. Date Jul. 7, 1994A powder inhaler comprising: a powder housing for holding a supply of powdered material to be dispensed and a metering plate for holding a metered amount of said powdered material, the metering plate being alternately positionable below said sup…	1995-06-01	US08446804	SCHERING	SCHERING	SCHERING CORP	MERCK SHARP & DOHME CORP.	Franks, Robert A.	US2596370A; US3085745A; US3655952A; US3991761A; US4069819A; US4188984A; US4240418A; US4452239A; US4524769A; US4534345A; US4565302A; US4570630A; US4667668A; US4668218A; US4805811A; US4817822A; US4841964A; US4860740A; US4907583A; US4989763A; US5033463A; US5069204A; US5161524A; US5243970A; US5263475A; US5687710A; EP69715A1; EP237507B1; EP451745A1; EP488609A1; EP505321A2; EP518087A1; FR2022212A1; GB2…	US6142146A; US6095136A; WO03061742A3; WO2004064705A3; US7195134B2; US7191918B2; US7543582B2; US7556035B2; US7568481B2; US7575130B2; US7584712B2; US7597102B2; US7617822B2; US7621273B2; RU2319512C2; US7631643B2; US7650883B2; US7516738B2; US7407066B2; US7396341B2; US7322352B2; US7341057B2; US7258118B2; US7143764B1; US7146978B2; US7100530B2; US7107986B2; US7131441B1; US7032593B2; US7040566B1; US69973…	1. A powder inhaler comprising: powder housing means for holding a supply of powdered material to be dispensed, said powder housing means including an inhalation conduit extending therethrough in a first direction, in displaced relation to said supply of powdered material; metering plate means for holding a metered amount of said powdered material, said metering plate means including metered dose…	A61M13/00	AU683036B2; AU5748794A; CZ9501535A3; CZ287848B6; DK674533T3; ES2128550T3; IL108061D0; GR3030035T3; CA2152088A1; CA2152088C; KR19957004006A; CN1091321A; CN1120024C; HK1008816A1; HU73522A2; HU215510B; HU9501774D0; IL108061A; NZ259241A; PL309401A1; PL173090B1; RU2111020C1; JP08500756A; NO952429A; NO952429D0; SG52237A1; FI952976A; FI111520B1; FI952976D0; FI111520B; AT177323T; DE69323897D1; DE69323897…	US5829434A	AMBROSIO THOMAS J	1992-12-18; 1993-12-16	1998-11-03	,	,	1995-09-27,AS,ASSIGNMENT,SCHERING CORPORATION, NEW JERSEY; 2002-04-29,FPAY,FEE PAYMENT,; 2002-05-21,REMI,MAINTENANCE FEE REMINDER MAILED,; 2006-04-24,FPAY,FEE PAYMENT,; 2010-04-22,FPAY,FEE PAYMENT,; 2012-08-30,AS,ASSIGNMENT,MERCK SHARP & DOHME CORP., NEW JERSEY	1995-09-27 - 007655/0784 - SCHERING CORPORATION - ASSIGNMENT OF ASSIGNORS INTEREST (SEE DOCUMENT FOR DETAILS).; 2012-08-30 - 028884/0151 - MERCK SHARP & DOHME CORP. - CHANGE OF NAME (SEE DOCUMENT FOR DETAILS).	Filed: 1995-06-01 - FILED; Fee paid: 2002-04-29 - PAYMENT OF MAINTENANCE FEE, 4TH YEAR, LARGE ENTITY.; Fee paid: 2006-04-24 - PAYMENT OF MAINTENANCE FEE, 8TH YEAR, LARGE ENTITY.; Fee paid: 2010-04-22 - PAYMENT OF MAINTENANCE FEE, 12TH YEAR, LARGE ENTITY.; Owner: 1993-11-17 - ASHLEY CHARLES R; Owner: 1993-11-17 - HUCK CHARLES M; Owner: 1993-11-19 - WILKINSON KEN; Owner: 1993-12-01 - BILANIN ALAN J…	1993-12-16	US93012076	US07992959; WOUS93012076	US07992959
ACLIDINIUM BROMIDE	POWDER, METERED;INHALATION	TUDORZA PRESSAIR	ASTRAZENECA PHARMS	0.375MG/INH	N202450	1	2012-07-23	2016-06-21	2. Pharmaceutical powder cartridge with integrated metering device and inhaler for powdered medicaments	Device	US5840279	US5840279A	Pharmaceutical powder cartridge with integrated metering device and inhaler for powdered medicaments	Pharmaceutical powder cartridge for powder inhalers for receiving a medicament depot for a large number of pharmaceutical powder doses, having an integrated metering device which comprises at least one metering cavity for receiving a predetermined quantity of a pharmaceutical powder, the integrated metering device being capable of being moved at least out of a filling position into an emptying po…	1996-06-21	US08667414		ASTA MEDICA	ASTA MEDICA AG	ASTRAZENECA AB	Baker & Daniels	US2587215A; US3972123A; US4125969A; US4274403A; US4429835A; US4570630A; US5161524A; US5284133A; US5301666A; US5320714A; US5435301A; US5505196A; EP79478A1; EP640354A2; EP546995A1; DE846770C; DE3335745C1; DE4211475A1; DE4319514A1; ZA9106741A; ZA9402721A; ZA9404203A; GB2165159A; WO9209322A1; WO9218188A1; WO9303785A2; WO9303782A1; WO9316748A2; WO9428957A1; WO9531237A1	EP1330280B1; WO0143801A3; WO0200281A3; EP1082155A3; EP1267977B1; US7540282B2; US7562656B2; US7591264B2; EP1239905B1; RU2240835C2; US7418961B2; US7422013B2; US7258118B2; US7234464B2; US6948495B2; US6901929B2; US6681768B2; US6701917B2; US6718972B2; US6546929B2; US6435177B1; US6345617B1; US6293279B1; EP1239905B9; US7954492B2; US8006690B2; US8051851B2; US8071073B2; US8074641B2; AU2003236784B2; USRE04…	1. A replaceable pharmaceutical powder cartridge for powder inhalers for holding a supply of medicament for a large number of doses of pharmaceutical powder, said replaceable cartridge including an integrated metering device which comprises at least one metering cavity for holding a predetermined quantity of a pharmaceutical powder, said integrated metering device comprising a metering slide whic…	A61K9/14	CZ9901894A3; NO975945D0; EP837710B1; EP837710A1; AU719449B2; PT837710E; DE19522415A1; DE69617431T2; NZ502870A; HR960294A2; PL182198B1; PT837710T; KR100269060B1; JP3299971B2; TR9701665T1; HU9802201A2; HU220227B; AT209518T; DE19522415C2; DE69617431D1; IL122494A; CZ294700B6; SI9620081A; SI9620081B; CA2378713A1; ZA9605244A; RU2162346C2; JP10511594A; NO314879B1; AR002534A1; HU9802201A3; UA62916C2; DE1…	CZ294700B6; IL122494A; CA2225396A1; ID17207A; PT837710E; SK172597A3; DE69617431D1; IN189233A1; HR960294B1; JP10511594A; JP3299971B2; CN1535737A; HK1018011A1; HK1069346A1; DE69617431T2; IL122494D0; NZ310990A; CZ294782B6; CA2225396C; CA2378713C; DK837710T3; BRPI9608997A; HRP960294B1; PL324504A1; PL182198B1; PL182715B1; SK284303B6; CN1188420A; NO975945A; WO9700703A1; TR9701665T1; HU9802201A2; HU9802…	NARODYLO ANDRE	1995-06-21; 1995-06-21	1998-11-24	,	,	1996-08-19,AS,ASSIGNMENT,ASTA MEDICA AKTIENGESELLSCHAFT, GERMANY; 2002-05-07,FPAY,FEE PAYMENT,; 2003-02-07,AS,ASSIGNMENT,SOFOTEC GMBH & CO. KG, GERMANY; 2005-05-11,AS,ASSIGNMENT,SOFOTEC GMBH & CO. KG, GERMANY; 2006-05-16,FPAY,FEE PAYMENT,; 2006-09-11,AS,ASSIGNMENT,MEDA PHARMA GMBH & CO. KG, GERMANY; 2006-09-11,AS,ASSIGNMENT,VIATRIS GMBH & CO. KG, GERMANY; 2007-01-31,AS,ASSIGNMENT,LABORATORIOS ALM…	1996-08-19 - 008089/0420 - ASTA MEDICA AKTIENGESELLSCHAFT - ASSIGNMENT OF ASSIGNORS INTEREST (SEE DOCUMENT FOR DETAILS).; 2003-02-07 - 013735/0078 - SOFOTEC GMBH & CO. KG - ASSIGNMENT OF ASSIGNORS INTEREST (SEE DOCUMENT FOR DETAILS).; 2005-05-11 - 015991/0502 - SOFOTEC GMBH & CO. KG - CHANGE OF ADDRESS OF ASSIGNEE; 2006-09-11 - 018231/0238 - VIATRIS GMBH & CO. KG - MERGER (SEE DOCUMENT FOR DETAIL…	Filed: 1996-06-21 - FILED; Fee paid: 2002-05-07 - PAYMENT OF MAINTENANCE FEE, 4TH YEAR, LARGE ENTITY.; Fee paid: 2006-05-16 - PAYMENT OF MAINTENANCE FEE, 8TH YEAR, LARGE ENTITY.; Fee paid: 2010-05-03 - PAYMENT OF MAINTENANCE FEE, 12TH YEAR, LARGE ENTITY.; Owner: 1996-06-21 - NARODYLO ANDRE; Owner: 1996-06-21 - GOTTENAUER WOLFGANG; Owner: 1996-06-21 - GOEDE JOACHIM; Owner: 1996-06-21 - LERK COENRA…			DE19522415; DE19522416
INSULIN ASPART RECOMBINANT	INJECTABLE;SUBCUTANEOUS	NOVOLOG FLEXPEN	NOVO NORDISK INC	300 UNITS/3ML (100 UNITS/ML)	N020986	3	2001-01-19	2017-12-20	2. Insulin preparations containing NaCl	Formulation	US5866538	US5866538A	Insulin preparations containing NaCl	Insulin preparations of superior chemical stability, comprising human insulin or an analogue or derivative thereof, glycerol and/or mannitol, and 5 to 100 mM of a halogenide are disclosed.	1997-06-20	US08879991	NOVO NORDISK	NOVO NORDISK	Novo Nordisk A/S	NOVO NORDISK A/S	Zelson, Steve T.	US4439181A; US5559094A; WO9500550A1	US7196059B2; US7601688B2; US7605123B2; US7608584B2; US7611864B2; RU2202365C2; US7470663B2; US7381702B2; US7423014B2; US7312192B2; US7166571B2; US7169889B1; US7084121B2; US7084114B2; US7030082B2; US7030084B2; US7060675B2; US6913903B2; US6858580B2; US6867183B2; US6828297B2; US6828305B2; US6770625B2; US6713452B2; US6451762B1; US6211144B1; US7713932B2; US7872095B2; US7875700B2; US7884181B2; US8030269…	1. A pharmaceutical formulation comprising: a polypeptide selected from the group consisting of human insulin, an analogue thereof, a derivative thereof, and combinations of any of the foregoing; glycerol, mannitol, or glycerol and mannitol; and 5 to 100 mM of a halogenide. 2. A pharmaceutical formulation according to claim 1, wherein the halogenide is an alkali or alkaline earth halogenide. 3. A…	A61K9/00	HU9904031A2; EP921812B1; EP921812A1; IN1337CHE1997A; NO985981D0; WO9748414A1; IN209529A1; IL127366D0; AU3253697A; BRPI9709845A; PL189964B1; PT921812T; ES2167751T3; NO324430B1; HU9904031A2; HU9904031A3; HU228094B1; AT208208T; DE69708121T2; IL127366A; CZ9803956A3; AU720484B2; CA2258097C; DK921812T4; PL330763A1; RU2182015C2; JP2009235075A; ES2167751T5; CN1120019C; NO985981A; DE69708121D1; DE69708121…	DK921812T3; EP921812B1; HU9904031A2; EP921812A1; CA2258097A1; WO9748414A1; IN209529A1; IL127366D0; AU3253697A; BRPI9709845A; PL189964B1; PT921812T; NO324430B1; NO985981D0; HU9904031A2; HU228094B1; AT208208T; DE69708121D1; IL127366A; CZ9803956A3; AU720484B2; CA2258097C; DK921812T4; PL330763A1; RU2182015C2; JP2009235075A; ES2167751T3; ES2167751T5; CN1120019C; NO985981A; DE69708121T2; DE69708121T3; …	Norup, Elsebeth	1996-06-20	1999-02-02	,	,	1997-12-22,AS,ASSIGNMENT,NOVO NORDISK A/S, DENMARK; 1999-06-15,CC,CERTIFICATE OF CORRECTION,; 2002-07-31,FPAY,FEE PAYMENT,; 2006-07-31,FPAY,FEE PAYMENT,; 2010-07-30,FPAY,FEE PAYMENT,	- a Certificate of Correction was issued for this patent; - a Certificate of Correction was issued for this patent; 1997-12-22 - 008859/0509 - NOVO NORDISK A/S - ASSIGNMENT OF ASSIGNORS INTEREST (SEE DOCUMENT FOR DETAILS).	Filed: 1997-06-20 - FILED; Fee paid: 2002-07-31 - PAYMENT OF MAINTENANCE FEE, 4TH YEAR, LARGE ENTITY.; Fee paid: 2006-07-31 - PAYMENT OF MAINTENANCE FEE, 8TH YEAR, LARGE ENTITY.; Fee paid: 2010-07-30 - PAYMENT OF MAINTENANCE FEE, 12TH YEAR, LARGE ENTITY.; Owner: 1997-06-20 - NORUP ELSEBETH; Owner: 1997-06-20 - LANGKJAER LISELOTTE; Owner: 1997-06-20 - HAVELUND SVEND; Owner: 1997-07-17 - NOVO NORDI…			DK68596	US60020927
INSULIN ASPART RECOMBINANT	INJECTABLE;SUBCUTANEOUS	NOVOLOG FLEXTOUCH	NOVO NORDISK INC	300 UNITS/3ML (100 UNITS/ML)	N020986	5	2013-10-31	2017-12-20	2. Insulin preparations containing NaCl	Formulation	US5866538	US5866538A	Insulin preparations containing NaCl	Insulin preparations of superior chemical stability, comprising human insulin or an analogue or derivative thereof, glycerol and/or mannitol, and 5 to 100 mM of a halogenide are disclosed.	1997-06-20	US08879991	NOVO NORDISK	NOVO NORDISK	Novo Nordisk A/S	NOVO NORDISK A/S	Zelson, Steve T.	US4439181A; US5559094A; WO9500550A1	US7196059B2; US7601688B2; US7605123B2; US7608584B2; US7611864B2; RU2202365C2; US7470663B2; US7381702B2; US7423014B2; US7312192B2; US7166571B2; US7169889B1; US7084121B2; US7084114B2; US7030082B2; US7030084B2; US7060675B2; US6913903B2; US6858580B2; US6867183B2; US6828297B2; US6828305B2; US6770625B2; US6713452B2; US6451762B1; US6211144B1; US7713932B2; US7872095B2; US7875700B2; US7884181B2; US8030269…	1. A pharmaceutical formulation comprising: a polypeptide selected from the group consisting of human insulin, an analogue thereof, a derivative thereof, and combinations of any of the foregoing; glycerol, mannitol, or glycerol and mannitol; and 5 to 100 mM of a halogenide. 2. A pharmaceutical formulation according to claim 1, wherein the halogenide is an alkali or alkaline earth halogenide. 3. A…	A61K9/00	HU9904031A2; EP921812B1; EP921812A1; IN1337CHE1997A; NO985981D0; WO9748414A1; IN209529A1; IL127366D0; AU3253697A; BRPI9709845A; PL189964B1; PT921812T; ES2167751T3; NO324430B1; HU9904031A2; HU9904031A3; HU228094B1; AT208208T; DE69708121T2; IL127366A; CZ9803956A3; AU720484B2; CA2258097C; DK921812T4; PL330763A1; RU2182015C2; JP2009235075A; ES2167751T5; CN1120019C; NO985981A; DE69708121D1; DE69708121…	DK921812T3; EP921812B1; HU9904031A2; EP921812A1; CA2258097A1; WO9748414A1; IN209529A1; IL127366D0; AU3253697A; BRPI9709845A; PL189964B1; PT921812T; NO324430B1; NO985981D0; HU9904031A2; HU228094B1; AT208208T; DE69708121D1; IL127366A; CZ9803956A3; AU720484B2; CA2258097C; DK921812T4; PL330763A1; RU2182015C2; JP2009235075A; ES2167751T3; ES2167751T5; CN1120019C; NO985981A; DE69708121T2; DE69708121T3; …	Norup, Elsebeth	1996-06-20	1999-02-02	,	,	1997-12-22,AS,ASSIGNMENT,NOVO NORDISK A/S, DENMARK; 1999-06-15,CC,CERTIFICATE OF CORRECTION,; 2002-07-31,FPAY,FEE PAYMENT,; 2006-07-31,FPAY,FEE PAYMENT,; 2010-07-30,FPAY,FEE PAYMENT,	- a Certificate of Correction was issued for this patent; - a Certificate of Correction was issued for this patent; 1997-12-22 - 008859/0509 - NOVO NORDISK A/S - ASSIGNMENT OF ASSIGNORS INTEREST (SEE DOCUMENT FOR DETAILS).	Filed: 1997-06-20 - FILED; Fee paid: 2002-07-31 - PAYMENT OF MAINTENANCE FEE, 4TH YEAR, LARGE ENTITY.; Fee paid: 2006-07-31 - PAYMENT OF MAINTENANCE FEE, 8TH YEAR, LARGE ENTITY.; Fee paid: 2010-07-30 - PAYMENT OF MAINTENANCE FEE, 12TH YEAR, LARGE ENTITY.; Owner: 1997-06-20 - NORUP ELSEBETH; Owner: 1997-06-20 - LANGKJAER LISELOTTE; Owner: 1997-06-20 - HAVELUND SVEND; Owner: 1997-07-17 - NOVO NORDI…			DK68596	US60020927
INSULIN ASPART PROTAMINE RECOMBINANT; INSULIN ASPART RECOMBINANT	INJECTABLE;SUBCUTANEOUS	NOVOLOG MIX 70/30 FLEXPEN	NOVO NORDISK INC	210 UNITS/3ML; 90 UNITS/3ML (70 UNITS/ML; 30 UNITS/ML)	N021172	4	2002-05-03	2017-12-19	2. Insulin preparations containing NaCl	Formulation	US5866538	US5866538A	Insulin preparations containing NaCl	Insulin preparations of superior chemical stability, comprising human insulin or an analogue or derivative thereof, glycerol and/or mannitol, and 5 to 100 mM of a halogenide are disclosed.	1997-06-20	US08879991	NOVO NORDISK	NOVO NORDISK	Novo Nordisk A/S	NOVO NORDISK A/S	Zelson, Steve T.	US4439181A; US5559094A; WO9500550A1	US7196059B2; US7601688B2; US7605123B2; US7608584B2; US7611864B2; RU2202365C2; US7470663B2; US7381702B2; US7423014B2; US7312192B2; US7166571B2; US7169889B1; US7084121B2; US7084114B2; US7030082B2; US7030084B2; US7060675B2; US6913903B2; US6858580B2; US6867183B2; US6828297B2; US6828305B2; US6770625B2; US6713452B2; US6451762B1; US6211144B1; US7713932B2; US7872095B2; US7875700B2; US7884181B2; US8030269…	1. A pharmaceutical formulation comprising: a polypeptide selected from the group consisting of human insulin, an analogue thereof, a derivative thereof, and combinations of any of the foregoing; glycerol, mannitol, or glycerol and mannitol; and 5 to 100 mM of a halogenide. 2. A pharmaceutical formulation according to claim 1, wherein the halogenide is an alkali or alkaline earth halogenide. 3. A…	A61K9/00	HU9904031A2; EP921812B1; EP921812A1; IN1337CHE1997A; NO985981D0; WO9748414A1; IN209529A1; IL127366D0; AU3253697A; BRPI9709845A; PL189964B1; PT921812T; ES2167751T3; NO324430B1; HU9904031A2; HU9904031A3; HU228094B1; AT208208T; DE69708121T2; IL127366A; CZ9803956A3; AU720484B2; CA2258097C; DK921812T4; PL330763A1; RU2182015C2; JP2009235075A; ES2167751T5; CN1120019C; NO985981A; DE69708121D1; DE69708121…	DK921812T3; EP921812B1; HU9904031A2; EP921812A1; CA2258097A1; WO9748414A1; IN209529A1; IL127366D0; AU3253697A; BRPI9709845A; PL189964B1; PT921812T; NO324430B1; NO985981D0; HU9904031A2; HU228094B1; AT208208T; DE69708121D1; IL127366A; CZ9803956A3; AU720484B2; CA2258097C; DK921812T4; PL330763A1; RU2182015C2; JP2009235075A; ES2167751T3; ES2167751T5; CN1120019C; NO985981A; DE69708121T2; DE69708121T3; …	Norup, Elsebeth	1996-06-20	1999-02-02	,	,	1997-12-22,AS,ASSIGNMENT,NOVO NORDISK A/S, DENMARK; 1999-06-15,CC,CERTIFICATE OF CORRECTION,; 2002-07-31,FPAY,FEE PAYMENT,; 2006-07-31,FPAY,FEE PAYMENT,; 2010-07-30,FPAY,FEE PAYMENT,	- a Certificate of Correction was issued for this patent; - a Certificate of Correction was issued for this patent; 1997-12-22 - 008859/0509 - NOVO NORDISK A/S - ASSIGNMENT OF ASSIGNORS INTEREST (SEE DOCUMENT FOR DETAILS).	Filed: 1997-06-20 - FILED; Fee paid: 2002-07-31 - PAYMENT OF MAINTENANCE FEE, 4TH YEAR, LARGE ENTITY.; Fee paid: 2006-07-31 - PAYMENT OF MAINTENANCE FEE, 8TH YEAR, LARGE ENTITY.; Fee paid: 2010-07-30 - PAYMENT OF MAINTENANCE FEE, 12TH YEAR, LARGE ENTITY.; Owner: 1997-06-20 - NORUP ELSEBETH; Owner: 1997-06-20 - LANGKJAER LISELOTTE; Owner: 1997-06-20 - HAVELUND SVEND; Owner: 1997-07-17 - NOVO NORDI…			DK68596	US60020927
INSULIN ASPART RECOMBINANT	INJECTABLE;SUBCUTANEOUS	NOVOLOG PENFILL	NOVO NORDISK INC	300 UNITS/3ML (100 UNITS/ML)	N020986	2	2000-06-07	2017-12-20	2. Insulin preparations containing NaCl	Formulation	US5866538	US5866538A	Insulin preparations containing NaCl	Insulin preparations of superior chemical stability, comprising human insulin or an analogue or derivative thereof, glycerol and/or mannitol, and 5 to 100 mM of a halogenide are disclosed.	1997-06-20	US08879991	NOVO NORDISK	NOVO NORDISK	Novo Nordisk A/S	NOVO NORDISK A/S	Zelson, Steve T.	US4439181A; US5559094A; WO9500550A1	US7196059B2; US7601688B2; US7605123B2; US7608584B2; US7611864B2; RU2202365C2; US7470663B2; US7381702B2; US7423014B2; US7312192B2; US7166571B2; US7169889B1; US7084121B2; US7084114B2; US7030082B2; US7030084B2; US7060675B2; US6913903B2; US6858580B2; US6867183B2; US6828297B2; US6828305B2; US6770625B2; US6713452B2; US6451762B1; US6211144B1; US7713932B2; US7872095B2; US7875700B2; US7884181B2; US8030269…	1. A pharmaceutical formulation comprising: a polypeptide selected from the group consisting of human insulin, an analogue thereof, a derivative thereof, and combinations of any of the foregoing; glycerol, mannitol, or glycerol and mannitol; and 5 to 100 mM of a halogenide. 2. A pharmaceutical formulation according to claim 1, wherein the halogenide is an alkali or alkaline earth halogenide. 3. A…	A61K9/00	HU9904031A2; EP921812B1; EP921812A1; IN1337CHE1997A; NO985981D0; WO9748414A1; IN209529A1; IL127366D0; AU3253697A; BRPI9709845A; PL189964B1; PT921812T; ES2167751T3; NO324430B1; HU9904031A2; HU9904031A3; HU228094B1; AT208208T; DE69708121T2; IL127366A; CZ9803956A3; AU720484B2; CA2258097C; DK921812T4; PL330763A1; RU2182015C2; JP2009235075A; ES2167751T5; CN1120019C; NO985981A; DE69708121D1; DE69708121…	DK921812T3; EP921812B1; HU9904031A2; EP921812A1; CA2258097A1; WO9748414A1; IN209529A1; IL127366D0; AU3253697A; BRPI9709845A; PL189964B1; PT921812T; NO324430B1; NO985981D0; HU9904031A2; HU228094B1; AT208208T; DE69708121D1; IL127366A; CZ9803956A3; AU720484B2; CA2258097C; DK921812T4; PL330763A1; RU2182015C2; JP2009235075A; ES2167751T3; ES2167751T5; CN1120019C; NO985981A; DE69708121T2; DE69708121T3; …	Norup, Elsebeth	1996-06-20	1999-02-02	,	,	1997-12-22,AS,ASSIGNMENT,NOVO NORDISK A/S, DENMARK; 1999-06-15,CC,CERTIFICATE OF CORRECTION,; 2002-07-31,FPAY,FEE PAYMENT,; 2006-07-31,FPAY,FEE PAYMENT,; 2010-07-30,FPAY,FEE PAYMENT,	- a Certificate of Correction was issued for this patent; - a Certificate of Correction was issued for this patent; 1997-12-22 - 008859/0509 - NOVO NORDISK A/S - ASSIGNMENT OF ASSIGNORS INTEREST (SEE DOCUMENT FOR DETAILS).	Filed: 1997-06-20 - FILED; Fee paid: 2002-07-31 - PAYMENT OF MAINTENANCE FEE, 4TH YEAR, LARGE ENTITY.; Fee paid: 2006-07-31 - PAYMENT OF MAINTENANCE FEE, 8TH YEAR, LARGE ENTITY.; Fee paid: 2010-07-30 - PAYMENT OF MAINTENANCE FEE, 12TH YEAR, LARGE ENTITY.; Owner: 1997-06-20 - NORUP ELSEBETH; Owner: 1997-06-20 - LANGKJAER LISELOTTE; Owner: 1997-06-20 - HAVELUND SVEND; Owner: 1997-07-17 - NOVO NORDI…			DK68596	US60020927
FLUTICASONE PROPIONATE; SALMETEROL XINAFOATE	POWDER;INHALATION	ADVAIR DISKUS 100/50	GLAXO GRP LTD	0.1MG/INH;EQ 0.05MG BASE/INH	N021077	1	2000-08-24	2016-08-23	1. Inhalation device	Device	US5873360	US5873360A	Inhalation device	An inhalation device is described for use with a medicament pack in which at least one container for medicament in powder form is defined between two sheets peelably secured to one another. The device comprises means for peeling the sheets apart at an opening station to open the container; and an outlet, communicating with the opened container, through which a user can inhale medicament in powder…	1995-06-06	US08467469	GLAXO	GLAXO GROUP	GLAXO GROUP LTD	GLAXO GROUP LTD	Darby&Darby	US1183848A; US1339503A; US1405357A; US2771214A; US3362578A; US3367535A; US3380578A; US3410450A; US3454194A; US3482733A; US3870046A; US3964638A; US4243144A; US4444310A; US4494902A; US4498588A; US4604847A; US4657158A; US4702370A; US4733797A; US4735341A; US4740136A; US4832229A; US4841964A; US4915770A; US4955945A; US4958053A; US5016425A; US5042472A; US5207217A; US5239991A; US5402472A; US5619984A; EP9…	EP1330282B1; WO0236188A3; WO2004033298A3; WO2005041922A3; WO2005076872A3; EP1436216B1; EP1483006B1; US7538127B2; US7562769B2; US7563803B2; US7576096B2; US7579361B2; US7598267B2; RU2363502C2; USD0586457S; US7488827B2; US7495010B2; US7498440B2; US7507747B2; US7448184B2; US7434579B2; US7439255B2; US7442839B2; US7384946B2; US7389775B2; US7322353B2; US7322354B2; US7294650B2; US7271197B2; US7249600B2; …	1. A medicament pack for use in an inhalation device, the pack comprising an elongate strip formed from a base sheet having a plurality of recesses spaced along its length and a lid sheet hermetically but peelably sealed thereto to define a plurality of containers, each container having therein inhalable medicament in powder form. 2. A medicament pack as claimed in claim 1, wherein the strip is s…	A61M13/00	SE9100582D0; HU910696D0; CZ285501B6; BRPI9100843A; US7225808B2; FI911037D0; OA9393A; CH683319A5; FR2660550A1; US20080223366A1; US7389775B2; RU2075977C1; SK280968B6; MY105368A; DE4106379A1; BE1003798A4; SE9100582L; IE64503B1; HRP940631A2; HR940631B1; CY2010A; PT96920B; US6378519B1; AP310A; SK280967B6; CN1107687A; NO980033D0; SG169094G; FI911037A0; FI990115A0; AT43791A; GB2242134A; GB2274273A; GB22…	GB9404023D0; FR2660550B1; IE64503B1; HRP940631A2; US5590645A; HK18895A; IL97396A; NZ260140A; SE9100582L; HR940631A2; HR940631B1; HRP940631B1; SG169094G; HK19195A; CY2010A; US5860419A; US5873360A; US6032666A; AP310A; AP9100321D0; FI107883B1; FI110991B1; FI911037D0; FI990115D0	DAVIES MICHAEL BIRSHA	1991-08-30; 1990-03-02; 1991-08-27	1999-02-23		,	2002-08-01,FPAY,FEE PAYMENT,; 2006-07-26,FPAY,FEE PAYMENT,; 2010-07-02,FPAY,FEE PAYMENT,		Filed: 1995-06-06 - FILED; Fee paid: 2002-08-01 - PAYMENT OF MAINTENANCE FEE, 4TH YEAR, LARGE ENTITY.; Fee paid: 2006-07-26 - PAYMENT OF MAINTENANCE FEE, 8TH YEAR, LARGE ENTITY.; Fee paid: 2010-07-02 - PAYMENT OF MAINTENANCE FEE, 12TH YEAR, LARGE ENTITY.; Owner: 1995-06-06 - GLAXO GROUP; Fee: 2003-07-28 - PAYOR NUMBER ASSIGNED.			AP9100321; GB9004781; OA60067	US08175174; US07663145
UMECLIDINIUM BROMIDE; VILANTEROL TRIFENATATE	POWDER;INHALATION	ANORO ELLIPTA	GLAXOSMITHKLINE	EQ 0.0625MG BASE/INH;EQ 0.025MG BASE/INH	N203975	1	2013-12-18	2016-02-23	6. Inhalation device	Device	US5873360	US5873360A	Inhalation device	An inhalation device is described for use with a medicament pack in which at least one container for medicament in powder form is defined between two sheets peelably secured to one another. The device comprises means for peeling the sheets apart at an opening station to open the container; and an outlet, communicating with the opened container, through which a user can inhale medicament in powder…	1995-06-06	US08467469	GLAXO	GLAXO GROUP	GLAXO GROUP LTD	GLAXO GROUP LTD	Darby&Darby	US1183848A; US1339503A; US1405357A; US2771214A; US3362578A; US3367535A; US3380578A; US3410450A; US3454194A; US3482733A; US3870046A; US3964638A; US4243144A; US4444310A; US4494902A; US4498588A; US4604847A; US4657158A; US4702370A; US4733797A; US4735341A; US4740136A; US4832229A; US4841964A; US4915770A; US4955945A; US4958053A; US5016425A; US5042472A; US5207217A; US5239991A; US5402472A; US5619984A; EP9…	EP1330282B1; WO0236188A3; WO2004033298A3; WO2005041922A3; WO2005076872A3; EP1436216B1; EP1483006B1; US7538127B2; US7562769B2; US7563803B2; US7576096B2; US7579361B2; US7598267B2; RU2363502C2; USD0586457S; US7488827B2; US7495010B2; US7498440B2; US7507747B2; US7448184B2; US7434579B2; US7439255B2; US7442839B2; US7384946B2; US7389775B2; US7322353B2; US7322354B2; US7294650B2; US7271197B2; US7249600B2; …	1. A medicament pack for use in an inhalation device, the pack comprising an elongate strip formed from a base sheet having a plurality of recesses spaced along its length and a lid sheet hermetically but peelably sealed thereto to define a plurality of containers, each container having therein inhalable medicament in powder form. 2. A medicament pack as claimed in claim 1, wherein the strip is s…	A61M13/00	SE9100582D0; HU910696D0; CZ285501B6; BRPI9100843A; US7225808B2; FI911037D0; OA9393A; CH683319A5; FR2660550A1; US20080223366A1; US7389775B2; RU2075977C1; SK280968B6; MY105368A; DE4106379A1; BE1003798A4; SE9100582L; IE64503B1; HRP940631A2; HR940631B1; CY2010A; PT96920B; US6378519B1; AP310A; SK280967B6; CN1107687A; NO980033D0; SG169094G; FI911037A0; FI990115A0; AT43791A; GB2242134A; GB2274273A; GB22…	GB9404023D0; FR2660550B1; IE64503B1; HRP940631A2; US5590645A; HK18895A; IL97396A; NZ260140A; SE9100582L; HR940631A2; HR940631B1; HRP940631B1; SG169094G; HK19195A; CY2010A; US5860419A; US5873360A; US6032666A; AP310A; AP9100321D0; FI107883B1; FI110991B1; FI911037D0; FI990115D0	DAVIES MICHAEL BIRSHA	1991-08-30; 1990-03-02; 1991-08-27	1999-02-23		,	2002-08-01,FPAY,FEE PAYMENT,; 2006-07-26,FPAY,FEE PAYMENT,; 2010-07-02,FPAY,FEE PAYMENT,		Filed: 1995-06-06 - FILED; Fee paid: 2002-08-01 - PAYMENT OF MAINTENANCE FEE, 4TH YEAR, LARGE ENTITY.; Fee paid: 2006-07-26 - PAYMENT OF MAINTENANCE FEE, 8TH YEAR, LARGE ENTITY.; Fee paid: 2010-07-02 - PAYMENT OF MAINTENANCE FEE, 12TH YEAR, LARGE ENTITY.; Owner: 1995-06-06 - GLAXO GROUP; Fee: 2003-07-28 - PAYOR NUMBER ASSIGNED.			AP9100321; GB9004781; OA60067	US08175174; US07663145
FLUTICASONE FUROATE; VILANTEROL TRIFENATATE	POWDER;INHALATION	BREO ELLIPTA	GLAXO GRP LTD	0.1MG/INH;EQ 0.025MG BASE/INH	N204275	1	2013-05-10	2016-02-23	3. Inhalation device	Device	US5873360	US5873360A	Inhalation device	An inhalation device is described for use with a medicament pack in which at least one container for medicament in powder form is defined between two sheets peelably secured to one another. The device comprises means for peeling the sheets apart at an opening station to open the container; and an outlet, communicating with the opened container, through which a user can inhale medicament in powder…	1995-06-06	US08467469	GLAXO	GLAXO GROUP	GLAXO GROUP LTD	GLAXO GROUP LTD	Darby&Darby	US1183848A; US1339503A; US1405357A; US2771214A; US3362578A; US3367535A; US3380578A; US3410450A; US3454194A; US3482733A; US3870046A; US3964638A; US4243144A; US4444310A; US4494902A; US4498588A; US4604847A; US4657158A; US4702370A; US4733797A; US4735341A; US4740136A; US4832229A; US4841964A; US4915770A; US4955945A; US4958053A; US5016425A; US5042472A; US5207217A; US5239991A; US5402472A; US5619984A; EP9…	EP1330282B1; WO0236188A3; WO2004033298A3; WO2005041922A3; WO2005076872A3; EP1436216B1; EP1483006B1; US7538127B2; US7562769B2; US7563803B2; US7576096B2; US7579361B2; US7598267B2; RU2363502C2; USD0586457S; US7488827B2; US7495010B2; US7498440B2; US7507747B2; US7448184B2; US7434579B2; US7439255B2; US7442839B2; US7384946B2; US7389775B2; US7322353B2; US7322354B2; US7294650B2; US7271197B2; US7249600B2; …	1. A medicament pack for use in an inhalation device, the pack comprising an elongate strip formed from a base sheet having a plurality of recesses spaced along its length and a lid sheet hermetically but peelably sealed thereto to define a plurality of containers, each container having therein inhalable medicament in powder form. 2. A medicament pack as claimed in claim 1, wherein the strip is s…	A61M13/00	SE9100582D0; HU910696D0; CZ285501B6; BRPI9100843A; US7225808B2; FI911037D0; OA9393A; CH683319A5; FR2660550A1; US20080223366A1; US7389775B2; RU2075977C1; SK280968B6; MY105368A; DE4106379A1; BE1003798A4; SE9100582L; IE64503B1; HRP940631A2; HR940631B1; CY2010A; PT96920B; US6378519B1; AP310A; SK280967B6; CN1107687A; NO980033D0; SG169094G; FI911037A0; FI990115A0; AT43791A; GB2242134A; GB2274273A; GB22…	GB9404023D0; FR2660550B1; IE64503B1; HRP940631A2; US5590645A; HK18895A; IL97396A; NZ260140A; SE9100582L; HR940631A2; HR940631B1; HRP940631B1; SG169094G; HK19195A; CY2010A; US5860419A; US5873360A; US6032666A; AP310A; AP9100321D0; FI107883B1; FI110991B1; FI911037D0; FI990115D0	DAVIES MICHAEL BIRSHA	1991-08-30; 1990-03-02; 1991-08-27	1999-02-23		,	2002-08-01,FPAY,FEE PAYMENT,; 2006-07-26,FPAY,FEE PAYMENT,; 2010-07-02,FPAY,FEE PAYMENT,		Filed: 1995-06-06 - FILED; Fee paid: 2002-08-01 - PAYMENT OF MAINTENANCE FEE, 4TH YEAR, LARGE ENTITY.; Fee paid: 2006-07-26 - PAYMENT OF MAINTENANCE FEE, 8TH YEAR, LARGE ENTITY.; Fee paid: 2010-07-02 - PAYMENT OF MAINTENANCE FEE, 12TH YEAR, LARGE ENTITY.; Owner: 1995-06-06 - GLAXO GROUP; Fee: 2003-07-28 - PAYOR NUMBER ASSIGNED.			AP9100321; GB9004781; OA60067	US08175174; US07663145
FLUTICASONE PROPIONATE	POWDER;INHALATION	FLOVENT DISKUS 50	GLAXO GRP LTD	0.05MG/INH	N020833	1	2000-09-29	2016-08-23	1. Inhalation device	Device	US5873360	US5873360A	Inhalation device	An inhalation device is described for use with a medicament pack in which at least one container for medicament in powder form is defined between two sheets peelably secured to one another. The device comprises means for peeling the sheets apart at an opening station to open the container; and an outlet, communicating with the opened container, through which a user can inhale medicament in powder…	1995-06-06	US08467469	GLAXO	GLAXO GROUP	GLAXO GROUP LTD	GLAXO GROUP LTD	Darby&Darby	US1183848A; US1339503A; US1405357A; US2771214A; US3362578A; US3367535A; US3380578A; US3410450A; US3454194A; US3482733A; US3870046A; US3964638A; US4243144A; US4444310A; US4494902A; US4498588A; US4604847A; US4657158A; US4702370A; US4733797A; US4735341A; US4740136A; US4832229A; US4841964A; US4915770A; US4955945A; US4958053A; US5016425A; US5042472A; US5207217A; US5239991A; US5402472A; US5619984A; EP9…	EP1330282B1; WO0236188A3; WO2004033298A3; WO2005041922A3; WO2005076872A3; EP1436216B1; EP1483006B1; US7538127B2; US7562769B2; US7563803B2; US7576096B2; US7579361B2; US7598267B2; RU2363502C2; USD0586457S; US7488827B2; US7495010B2; US7498440B2; US7507747B2; US7448184B2; US7434579B2; US7439255B2; US7442839B2; US7384946B2; US7389775B2; US7322353B2; US7322354B2; US7294650B2; US7271197B2; US7249600B2; …	1. A medicament pack for use in an inhalation device, the pack comprising an elongate strip formed from a base sheet having a plurality of recesses spaced along its length and a lid sheet hermetically but peelably sealed thereto to define a plurality of containers, each container having therein inhalable medicament in powder form. 2. A medicament pack as claimed in claim 1, wherein the strip is s…	A61M13/00	SE9100582D0; HU910696D0; CZ285501B6; BRPI9100843A; US7225808B2; FI911037D0; OA9393A; CH683319A5; FR2660550A1; US20080223366A1; US7389775B2; RU2075977C1; SK280968B6; MY105368A; DE4106379A1; BE1003798A4; SE9100582L; IE64503B1; HRP940631A2; HR940631B1; CY2010A; PT96920B; US6378519B1; AP310A; SK280967B6; CN1107687A; NO980033D0; SG169094G; FI911037A0; FI990115A0; AT43791A; GB2242134A; GB2274273A; GB22…	GB9404023D0; FR2660550B1; IE64503B1; HRP940631A2; US5590645A; HK18895A; IL97396A; NZ260140A; SE9100582L; HR940631A2; HR940631B1; HRP940631B1; SG169094G; HK19195A; CY2010A; US5860419A; US5873360A; US6032666A; AP310A; AP9100321D0; FI107883B1; FI110991B1; FI911037D0; FI990115D0	DAVIES MICHAEL BIRSHA	1991-08-30; 1990-03-02; 1991-08-27	1999-02-23		,	2002-08-01,FPAY,FEE PAYMENT,; 2006-07-26,FPAY,FEE PAYMENT,; 2010-07-02,FPAY,FEE PAYMENT,		Filed: 1995-06-06 - FILED; Fee paid: 2002-08-01 - PAYMENT OF MAINTENANCE FEE, 4TH YEAR, LARGE ENTITY.; Fee paid: 2006-07-26 - PAYMENT OF MAINTENANCE FEE, 8TH YEAR, LARGE ENTITY.; Fee paid: 2010-07-02 - PAYMENT OF MAINTENANCE FEE, 12TH YEAR, LARGE ENTITY.; Owner: 1995-06-06 - GLAXO GROUP; Fee: 2003-07-28 - PAYOR NUMBER ASSIGNED.			AP9100321; GB9004781; OA60067	US08175174; US07663145
SALMETEROL XINAFOATE	POWDER;INHALATION	SEREVENT	GLAXOSMITHKLINE	EQ 0.05MG BASE/INH	N020692	1	1997-09-19	2016-08-23	1. Inhalation device	Device	US5873360	US5873360A	Inhalation device	An inhalation device is described for use with a medicament pack in which at least one container for medicament in powder form is defined between two sheets peelably secured to one another. The device comprises means for peeling the sheets apart at an opening station to open the container; and an outlet, communicating with the opened container, through which a user can inhale medicament in powder…	1995-06-06	US08467469	GLAXO	GLAXO GROUP	GLAXO GROUP LTD	GLAXO GROUP LTD	Darby&Darby	US1183848A; US1339503A; US1405357A; US2771214A; US3362578A; US3367535A; US3380578A; US3410450A; US3454194A; US3482733A; US3870046A; US3964638A; US4243144A; US4444310A; US4494902A; US4498588A; US4604847A; US4657158A; US4702370A; US4733797A; US4735341A; US4740136A; US4832229A; US4841964A; US4915770A; US4955945A; US4958053A; US5016425A; US5042472A; US5207217A; US5239991A; US5402472A; US5619984A; EP9…	EP1330282B1; WO0236188A3; WO2004033298A3; WO2005041922A3; WO2005076872A3; EP1436216B1; EP1483006B1; US7538127B2; US7562769B2; US7563803B2; US7576096B2; US7579361B2; US7598267B2; RU2363502C2; USD0586457S; US7488827B2; US7495010B2; US7498440B2; US7507747B2; US7448184B2; US7434579B2; US7439255B2; US7442839B2; US7384946B2; US7389775B2; US7322353B2; US7322354B2; US7294650B2; US7271197B2; US7249600B2; …	1. A medicament pack for use in an inhalation device, the pack comprising an elongate strip formed from a base sheet having a plurality of recesses spaced along its length and a lid sheet hermetically but peelably sealed thereto to define a plurality of containers, each container having therein inhalable medicament in powder form. 2. A medicament pack as claimed in claim 1, wherein the strip is s…	A61M13/00	SE9100582D0; HU910696D0; CZ285501B6; BRPI9100843A; US7225808B2; FI911037D0; OA9393A; CH683319A5; FR2660550A1; US20080223366A1; US7389775B2; RU2075977C1; SK280968B6; MY105368A; DE4106379A1; BE1003798A4; SE9100582L; IE64503B1; HRP940631A2; HR940631B1; CY2010A; PT96920B; US6378519B1; AP310A; SK280967B6; CN1107687A; NO980033D0; SG169094G; FI911037A0; FI990115A0; AT43791A; GB2242134A; GB2274273A; GB22…	GB9404023D0; FR2660550B1; IE64503B1; HRP940631A2; US5590645A; HK18895A; IL97396A; NZ260140A; SE9100582L; HR940631A2; HR940631B1; HRP940631B1; SG169094G; HK19195A; CY2010A; US5860419A; US5873360A; US6032666A; AP310A; AP9100321D0; FI107883B1; FI110991B1; FI911037D0; FI990115D0	DAVIES MICHAEL BIRSHA	1991-08-30; 1990-03-02; 1991-08-27	1999-02-23		,	2002-08-01,FPAY,FEE PAYMENT,; 2006-07-26,FPAY,FEE PAYMENT,; 2010-07-02,FPAY,FEE PAYMENT,		Filed: 1995-06-06 - FILED; Fee paid: 2002-08-01 - PAYMENT OF MAINTENANCE FEE, 4TH YEAR, LARGE ENTITY.; Fee paid: 2006-07-26 - PAYMENT OF MAINTENANCE FEE, 8TH YEAR, LARGE ENTITY.; Fee paid: 2010-07-02 - PAYMENT OF MAINTENANCE FEE, 12TH YEAR, LARGE ENTITY.; Owner: 1995-06-06 - GLAXO GROUP; Fee: 2003-07-28 - PAYOR NUMBER ASSIGNED.			AP9100321; GB9004781; OA60067	US08175174; US07663145
MOMETASONE FUROATE	POWDER;INHALATION	ASMANEX TWISTHALER	MERCK SHARP DOHME	0.22MG/INH	N021067	1	2005-03-30	2014-07-27	2. Use of mometasone furoate for treating lower airway passage and lung diseases	Method	US5889015	US5889015A	Use of mometasone furoate for treating lower airway passage and lung diseases	The administration of aerosolize particles of mometasone furoate in the form of dry powders, solutions, or aqueous suspension for treating corticosteroid-responsive diseases of the surfaces of upper and/or lower airway passages and/or lungs, e.g., allergic rhinitis and asthma is disclosed.	1997-08-14	US08911300	SCHERING	SCHERING	SCHERING CORP	MERCK SHARP & DOHME CORP.	Hoffman, Thomas D.	US4472393A; CA2062854A1; EP518601A1; EP518600A1; WO9204365A1; WO9206706A1	EP1958947A1; US7531528B2; US7541350B2; US7592329B2; US7629335B2; US7524831B2; US7498321B2; US7291608B2; US7144845B2; US7101866B2; US7125985B2; US7132532B2; US6858593B2; US6858596B2; US6878698B2; US6787532B2; US6777399B2; US6777400B2; US6750210B2; US6759398B2; US6537983B1; US6187765B1; US7816339B2; US7825147B2; US7867508B1; US7915286B2; WO2007045979A1; WO2008111010A1; EP2111861A1; WO2004105731A1; …	1. A method of treating a corticosteroid-responsive disease of the lower airway passages or of the lungs in patients afflicted with said disease, comprising the steps of: administering to the surfaces of said lower airway passages or lungs of said patients a daily dose, administered at least once a day, of a substantially non-systematically bioavailable amount of aerosolized particles of mometaso…	A61K9/00	EP2156840B1; EP1201242B1; EP2156840A2; DK2156840T3; ES2369516T3; NO328698B1; AT531364T; EP1174138A3; EP1201242A3; EP1174138A2; EP1201242A2; EP1192946A1; FI20115742A; CO4340692A1; DE69526425D1; DE69526425T2; EP1174139A3; EP1174139A2; EP740550B1; EP740550A1; US5837699A; US20020103175A1; US20050287080A1; US6723713B2; US6949532B2; US6956030B2; JP11286447A; JP2003313128A; JP3480736B2; WO9520393A1; HU7…	US5889015A	SEQUEIRA JOEL A	1997-03-20; 1996-08-22; 1995-05-19; 1995-01-23; 1994-01-27	1999-03-30		,	2002-08-29,FPAY,FEE PAYMENT,; 2006-08-23,FPAY,FEE PAYMENT,; 2010-08-24,FPAY,FEE PAYMENT,; 2012-08-30,AS,ASSIGNMENT,MERCK SHARP & DOHME CORP., NEW JERSEY	2012-08-30 - 028884/0151 - MERCK SHARP & DOHME CORP. - CHANGE OF NAME (SEE DOCUMENT FOR DETAILS).	Filed: 1997-08-14 - FILED; Fee paid: 2002-08-29 - PAYMENT OF MAINTENANCE FEE, 4TH YEAR, LARGE ENTITY.; Fee paid: 2006-08-23 - PAYMENT OF MAINTENANCE FEE, 8TH YEAR, LARGE ENTITY.; Fee paid: 2010-08-24 - PAYMENT OF MAINTENANCE FEE, 12TH YEAR, LARGE ENTITY.; Owner: 1997-08-14 - SCHERING CORPORATION; Owner: 2012-05-02 - MERCK SHARP & DOHME			US08821135; US08700664; US08444582; US08376506; US08188372	US08821135; US08700664; US08444582; US08376506; US08376506; US08188372
FORMOTEROL FUMARATE; MOMETASONE FUROATE	AEROSOL, METERED;INHALATION	DULERA	MERCK SHARP DOHME	0.005MG/INH;0.1MG/INH	N022518	1	2010-06-22	2014-07-27	2. Use of mometasone furoate for treating lower airway passage and lung diseases	Method	US5889015	US5889015A	Use of mometasone furoate for treating lower airway passage and lung diseases	The administration of aerosolize particles of mometasone furoate in the form of dry powders, solutions, or aqueous suspension for treating corticosteroid-responsive diseases of the surfaces of upper and/or lower airway passages and/or lungs, e.g., allergic rhinitis and asthma is disclosed.	1997-08-14	US08911300	SCHERING	SCHERING	SCHERING CORP	MERCK SHARP & DOHME CORP.	Hoffman, Thomas D.	US4472393A; CA2062854A1; EP518601A1; EP518600A1; WO9204365A1; WO9206706A1	EP1958947A1; US7531528B2; US7541350B2; US7592329B2; US7629335B2; US7524831B2; US7498321B2; US7291608B2; US7144845B2; US7101866B2; US7125985B2; US7132532B2; US6858593B2; US6858596B2; US6878698B2; US6787532B2; US6777399B2; US6777400B2; US6750210B2; US6759398B2; US6537983B1; US6187765B1; US7816339B2; US7825147B2; US7867508B1; US7915286B2; WO2007045979A1; WO2008111010A1; EP2111861A1; WO2004105731A1; …	1. A method of treating a corticosteroid-responsive disease of the lower airway passages or of the lungs in patients afflicted with said disease, comprising the steps of: administering to the surfaces of said lower airway passages or lungs of said patients a daily dose, administered at least once a day, of a substantially non-systematically bioavailable amount of aerosolized particles of mometaso…	A61K9/00	EP2156840B1; EP1201242B1; EP2156840A2; DK2156840T3; ES2369516T3; NO328698B1; AT531364T; EP1174138A3; EP1201242A3; EP1174138A2; EP1201242A2; EP1192946A1; FI20115742A; CO4340692A1; DE69526425D1; DE69526425T2; EP1174139A3; EP1174139A2; EP740550B1; EP740550A1; US5837699A; US20020103175A1; US20050287080A1; US6723713B2; US6949532B2; US6956030B2; JP11286447A; JP2003313128A; JP3480736B2; WO9520393A1; HU7…	US5889015A	SEQUEIRA JOEL A	1997-03-20; 1996-08-22; 1995-05-19; 1995-01-23; 1994-01-27	1999-03-30		,	2002-08-29,FPAY,FEE PAYMENT,; 2006-08-23,FPAY,FEE PAYMENT,; 2010-08-24,FPAY,FEE PAYMENT,; 2012-08-30,AS,ASSIGNMENT,MERCK SHARP & DOHME CORP., NEW JERSEY	2012-08-30 - 028884/0151 - MERCK SHARP & DOHME CORP. - CHANGE OF NAME (SEE DOCUMENT FOR DETAILS).	Filed: 1997-08-14 - FILED; Fee paid: 2002-08-29 - PAYMENT OF MAINTENANCE FEE, 4TH YEAR, LARGE ENTITY.; Fee paid: 2006-08-23 - PAYMENT OF MAINTENANCE FEE, 8TH YEAR, LARGE ENTITY.; Fee paid: 2010-08-24 - PAYMENT OF MAINTENANCE FEE, 12TH YEAR, LARGE ENTITY.; Owner: 1997-08-14 - SCHERING CORPORATION; Owner: 2012-05-02 - MERCK SHARP & DOHME			US08821135; US08700664; US08444582; US08376506; US08188372	US08821135; US08700664; US08444582; US08376506; US08376506; US08188372
TIOTROPIUM BROMIDE	SPRAY, METERED;INHALATION	SPIRIVA RESPIMAT	BOEHRINGER INGELHEIM	EQ 0.0025MG BASE/INH	N021936	1	2014-09-24	2016-10-04	2. Device for producing high pressure in a fluid in miniature	Device	US5964416	US5964416A	Device for producing high pressure in a fluid in miniature	A miniaturized device for pressurizing fluid. The device includes a hollow piston that provides a fluid path and a valve member. The valve member is configured for axial movement so that the valve axis remains parallel to the piston axis. The valve member is arranged at one end of the hollow piston. The valve member may be partially or completely disposed within the hollow piston. The device is p…	1996-10-04	US08726219		BOEHRINGER SOHN INGELHEIM	BOEHRINGER SOHN INGELHEIM	BOEHRINGER INGELHEIM INTERNATIONAL GMBH	Sterne, Kessler, Goldstein & Fox, P.L.L.C.	US1035261A; US2322913A; US2550840A; US3317002A; US3319894A; US3361069A; US3396874A; US3471065A; US3575322A; US3605738A; US3746261A; US3790034A; US3792800A; US3797748A; US3818908A; US3838686A; US3878973A; US3901414A; US3933279A; US4138039A; US4147476A; US4174055A; US4183449A; US4260082A; US4264037A; US4271875A; US4391620A; US4402432A; US4414972A; US4441634A; US4602726A; US4623337A; US4693675A; US4…	EP1263490B1; US7537006B2; EP1818109B1; US7491719B2; US7448379B2; US7470422B2; US7314187B2; US7104470B2; US6932789B2; US6890517B2; US6689092B2; US7699052B2; US7708014B2; US7727984B2; US7735485B2; US7786111B2; EP1818109A1; US7819342B2; US7823584B2; US7837235B2; US7849851B2; US7867405B2; US7967221B2; US8034809B2; US8044046B2; WO2008135460A2; US8061350B2; US8071073B2; WO0164268A1; AU2001250347B2; US8…	1. A device for atomizing fluid, comprising: a housing having an upper housing part and a lower housing part; a pump housing disposed in said upper housing part; a nozzle disposed at one end of said pump housing; a cylinder disposed in said pump housing, said cylinder defining a pressure chamber; a hollow piston having a piston axis disposed in said cylinder; a valve member having a valve axis, s…	A61M11/00	HU9900741A2; TW364041B; CA2473681C; US20040178227A1; US6402055B1; US6497373B2; EP1214985B1; US5964416A; US20020130195A1; US20050252990A1; US20060285987A1; US6726124B2; US6918547B2; US7104470B2; DE69636875T2; IL123634A; IL140221A; IL123634D0; IL140221D0; DK1214985T3; ZA9608317A; HR960448A2; HR960448B1; PT1214985E; US20030080210A1; JP3488717B6; HK1015304A1; MY115214A; PE29098A1; TH33315XX; EE980010…	PT853501E; NO20074487A; EE9800107A; HU9900741A2; EG21374A; DK853501T3; AT352379T; IL123634A; IL140221A; IL123634D0; IL140221D0; ES2201204T3; NO981521A; NO981521D0; TR9800586T1; NZ320179A; CA2473681C; DK1214985T3; ZA9608317A; PL325961A1; PL185631B1; PL185789B1; PT1214985E; US6402055B1; US6497373B2; US6726124B2; RU2179075C2; JP3488717B6; TW364041B; PE29098A1; EE3519B1; HU9900741A2; HU221232B1; DE19…	JAEGER JOACHIM	1995-10-04	1999-10-12	,	,	1996-12-04,AS,ASSIGNMENT,BOEHRINGER INGELHEIM GMBH, GERMANY; 2000-08-01,CC,CERTIFICATE OF CORRECTION,; 2003-03-20,FPAY,FEE PAYMENT,; 2005-09-01,AS,ASSIGNMENT,BOEHRINGER INGELHEIM INTERNATIONAL GMBH, GERMANY; 2007-04-05,FPAY,FEE PAYMENT,; 2011-04-07,FPAY,FEE PAYMENT,	2000-08-01 - a Certificate of Correction was issued for this patent; 2000-08-01 - a Certificate of Correction was issued for this patent; 1996-12-04 - 008254/0489 - BOEHRINGER INGELHEIM GMBH - ASSIGNMENT OF ASSIGNORS INTEREST (SEE DOCUMENT FOR DETAILS).; 2005-09-01 - 016480/0108 - BOEHRINGER INGELHEIM INTERNATIONAL GMBH - ASSIGNMENT OF ASSIGNORS INTEREST (SEE DOCUMENT FOR DETAILS).	Filed: 1996-10-04 - FILED; Fee paid: 2003-03-20 - PAYMENT OF MAINTENANCE FEE, 4TH YEAR, LARGE ENTITY.; Fee paid: 2007-04-05 - PAYMENT OF MAINTENANCE FEE, 8TH YEAR, LARGE ENTITY.; Fee paid: 2011-04-07 - PAYMENT OF MAINTENANCE FEE, 12TH YEAR, LARGE ENTITY.; Owner: 1996-10-04 - JAEGER JOACHIM; Owner: 1996-10-04 - CIRILLO PASQUALE; Owner: 1996-10-04 - EICHER JOACHIM; Owner: 1996-10-04 - GESER JOHANNE…			DE19536902
INSULIN ASPART RECOMBINANT	INJECTABLE;SUBCUTANEOUS	NOVOLOG FLEXPEN	NOVO NORDISK INC	300 UNITS/3ML (100 UNITS/ML)	N020986	3	2001-01-19	2019-07-28	1. Injection syringe	Device	US6004297	US6004297A	Injection syringe	An injection syringe comprises a housing (1), a piston rod (6) with a non-circular cross-section and an outer thread (7), a piston rod drive which includes a piston rod guide (85) mating with the cross-section of the piston rod (6), and a nut (4) which is not axially displaceable and which mates with the thread (7) of the piston rod (6) to form a self-locking thread connection. Rotation of a dose…	1999-01-28	US09238849	NOVO NORDISK	NOVO NORDISK	NOVO NORDISK A/S	NOVO NORDISK A/S	Zelson, Steve T.	US5017190A; US5304152A; US5599314A; US5674204A; US5679111A; US5725508A; EP327910B1; EP450905A1; WO9307922A1	WO2006040296A3; WO2006058883A3; WO2006128794A3; EP937471A3; EP1610848B1; EP1372762B1; EP1926514B1; EP1898976B1; US7553293B2; EP1827538B1; EP1819382B1; EP1610848B2; US7666164B2; US7637899B2; US7427275B2; US7314464B2; US7291132B2; US7241278B2; US7214213B2; US7083596B2; US7090662B2; US7094221B2; US7008405B2; US6811548B2; US6663602B2; US6228067B1; RU2388498C2; US7771398B2; US7771400B2; CN101115520B; …	1. An injection syringe for apportioning set doses of a medicine from a cartridge containing an amount of medicine sufficient for the preparation of a number of therapeutic doses, comprising a housing; a piston rod having a not circular cross-section and an outer thread a piston rod drive comprising two elements a) a piston rod guide mating the not circular cross-section of the piston rod to allo…	A61M5/24	AU748277B2; PL191327B1; EP1003581B1; CZ20001034A3; DK1003581T3; TW445157B; HU222513B1; EP1003581A1; IL135255D0; AU2265099A; GR3035145T3; CA2305634C; JP3270761B2; WO9938554A1; HU3920A2; HU3920A3; AT197408T; DE69900026D1; DE69900026T2; IL135255A; CZ297361B6; CA2305634A1; BRPI9906857A; PT1003581T; PT1003581E; RU2214286C2; JP2002501790A; ES2153711T3; CN1277558A; NO320213B1; ZA9900714A; PL341395A1; US…	EP1003581B1; EP1003581A1; CA2305634A1; BRPI9906857A; US6004297A; JP3270761B2; DE69900026T2; CZ297361B6; PL341395A1; PT1003581E; RU2214286C2; ES2153711T3; CN1277558A; NO20001559D0; HU3920A2; HU3920A3; IL135255A; IL135255D0; CZ20001034A3; AU748277B2; GR3035145T3; CA2305634C; DK1003581T3; ZA9900714A; PL191327B1; JP2002501790A; CN1243578C; NO20001559A; WO9938554A1; TW445157B; HU222513B1; AT197408T; D…	STEENFELDT-JENSEN; SOEREN	1998-01-30	1999-12-21		,	1999-06-21,AS,ASSIGNMENT,NOVO NORDISK A/S, DENMARK; 2001-11-27,CC,CERTIFICATE OF CORRECTION,; 2003-05-23,FPAY,FEE PAYMENT,; 2007-06-12,FPAY,FEE PAYMENT,; 2011-06-14,FPAY,FEE PAYMENT,	2001-12-18 - a Certificate of Correction was issued for this patent; 2001-12-18 - a Certificate of Correction was issued for this patent; 1999-06-21 - 010036/0051 - NOVO NORDISK A/S - ASSIGNMENT OF ASSIGNORS INTEREST (SEE DOCUMENT FOR DETAILS).	Filed: 1999-01-28 - FILED; Fee paid: 2003-05-23 - PAYMENT OF MAINTENANCE FEE, 4TH YEAR, LARGE ENTITY.; Fee paid: 2007-06-12 - PAYMENT OF MAINTENANCE FEE, 8TH YEAR, LARGE ENTITY.; Fee paid: 2011-06-14 - PAYMENT OF MAINTENANCE FEE, 12TH YEAR, LARGE ENTITY.; Owner: 1999-01-28 - STEENFELDT JENSEN SOREN; Owner: 1999-01-28 - HANSEN STEFFEN; Owner: 1999-02-09 - NOVO NORDISK			DK13098	US60073820
INSULIN ASPART PROTAMINE RECOMBINANT; INSULIN ASPART RECOMBINANT	INJECTABLE;SUBCUTANEOUS	NOVOLOG MIX 70/30 FLEXPEN	NOVO NORDISK INC	210 UNITS/3ML; 90 UNITS/3ML (70 UNITS/ML; 30 UNITS/ML)	N021172	4	2002-05-03	2019-01-28	1. Injection syringe	Device	US6004297	US6004297A	Injection syringe	An injection syringe comprises a housing (1), a piston rod (6) with a non-circular cross-section and an outer thread (7), a piston rod drive which includes a piston rod guide (85) mating with the cross-section of the piston rod (6), and a nut (4) which is not axially displaceable and which mates with the thread (7) of the piston rod (6) to form a self-locking thread connection. Rotation of a dose…	1999-01-28	US09238849	NOVO NORDISK	NOVO NORDISK	NOVO NORDISK A/S	NOVO NORDISK A/S	Zelson, Steve T.	US5017190A; US5304152A; US5599314A; US5674204A; US5679111A; US5725508A; EP327910B1; EP450905A1; WO9307922A1	WO2006040296A3; WO2006058883A3; WO2006128794A3; EP937471A3; EP1610848B1; EP1372762B1; EP1926514B1; EP1898976B1; US7553293B2; EP1827538B1; EP1819382B1; EP1610848B2; US7666164B2; US7637899B2; US7427275B2; US7314464B2; US7291132B2; US7241278B2; US7214213B2; US7083596B2; US7090662B2; US7094221B2; US7008405B2; US6811548B2; US6663602B2; US6228067B1; RU2388498C2; US7771398B2; US7771400B2; CN101115520B; …	1. An injection syringe for apportioning set doses of a medicine from a cartridge containing an amount of medicine sufficient for the preparation of a number of therapeutic doses, comprising a housing; a piston rod having a not circular cross-section and an outer thread a piston rod drive comprising two elements a) a piston rod guide mating the not circular cross-section of the piston rod to allo…	A61M5/24	AU748277B2; PL191327B1; EP1003581B1; CZ20001034A3; DK1003581T3; TW445157B; HU222513B1; EP1003581A1; IL135255D0; AU2265099A; GR3035145T3; CA2305634C; JP3270761B2; WO9938554A1; HU3920A2; HU3920A3; AT197408T; DE69900026D1; DE69900026T2; IL135255A; CZ297361B6; CA2305634A1; BRPI9906857A; PT1003581T; PT1003581E; RU2214286C2; JP2002501790A; ES2153711T3; CN1277558A; NO320213B1; ZA9900714A; PL341395A1; US…	EP1003581B1; EP1003581A1; CA2305634A1; BRPI9906857A; US6004297A; JP3270761B2; DE69900026T2; CZ297361B6; PL341395A1; PT1003581E; RU2214286C2; ES2153711T3; CN1277558A; NO20001559D0; HU3920A2; HU3920A3; IL135255A; IL135255D0; CZ20001034A3; AU748277B2; GR3035145T3; CA2305634C; DK1003581T3; ZA9900714A; PL191327B1; JP2002501790A; CN1243578C; NO20001559A; WO9938554A1; TW445157B; HU222513B1; AT197408T; D…	STEENFELDT-JENSEN; SOEREN	1998-01-30	1999-12-21		,	1999-06-21,AS,ASSIGNMENT,NOVO NORDISK A/S, DENMARK; 2001-11-27,CC,CERTIFICATE OF CORRECTION,; 2003-05-23,FPAY,FEE PAYMENT,; 2007-06-12,FPAY,FEE PAYMENT,; 2011-06-14,FPAY,FEE PAYMENT,	2001-12-18 - a Certificate of Correction was issued for this patent; 2001-12-18 - a Certificate of Correction was issued for this patent; 1999-06-21 - 010036/0051 - NOVO NORDISK A/S - ASSIGNMENT OF ASSIGNORS INTEREST (SEE DOCUMENT FOR DETAILS).	Filed: 1999-01-28 - FILED; Fee paid: 2003-05-23 - PAYMENT OF MAINTENANCE FEE, 4TH YEAR, LARGE ENTITY.; Fee paid: 2007-06-12 - PAYMENT OF MAINTENANCE FEE, 8TH YEAR, LARGE ENTITY.; Fee paid: 2011-06-14 - PAYMENT OF MAINTENANCE FEE, 12TH YEAR, LARGE ENTITY.; Owner: 1999-01-28 - STEENFELDT JENSEN SOREN; Owner: 1999-01-28 - HANSEN STEFFEN; Owner: 1999-02-09 - NOVO NORDISK			DK13098	US60073820
CICLESONIDE	AEROSOL, METERED;INHALATION	ALVESCO	TAKEDA GMBH	0.08MG/INH	N021658	2	2008-01-10	2016-12-28	3. Device for delivering an aerosol	Device	US6006745	US6006745A	Device for delivering an aerosol	A device for delivering an aerosol comprises a casing member, a valve stem, and a sealing member, wherein the sealing member comprises a thermoplastic elastomer comprising of a copolymer of about 80-95 mole % ethylene and about 5-20 mole % of at least one comonomer wherein the comonomer(s) are 1-butene, 1-hexene, or 1-octene. The device is used with pharmaceutical formulations containing 1,1,1,2-…	1995-05-17	US08443355	3M	MINNESOTA MINING & MANUFACTURING	MINNESOTA MINING & MFG	MINNESOTA MINING & MFG	Griswold, Gary L.	US2721010A; US2886217A; US2892576A; US2968427A; US2980301A; US3049269A; US3052382A; US3702310A; US3727806A; US4243235A; US4298721A; US4407481A; US4429079A; US4438238A; US4438243A; US4526385A; US4668752A; US4819834A; US4822855A; US4863073A; US4894266A; US5001205A; US5002048A; US5118494A; US5126123A; US5158775A; US5182097A; US5190029A; US5192548A; US5290539A; FR2532714A1; JPH06320309A; GB2033910A; …	US7582284B2; US7600511B2; US7601336B2; US7381402B2; US7347199B1; US7223381B2; US7086571B2; US7101534B1; US7105152B1; US7018618B2; US6945953B2; US6964759B2; US6967017B1; US6978916B2; US6866039B1; US6820463B2; US6832704B2; US6770051B2; US6743413B1; US6610273B2; US7696178B2; US6315985B1; US6346232B1; US7939502B2; US7971588B2; US7994197B2; US7997458B2; US7997459B2; US8080236B2; US8097282B2; US8119639…	1. A device for delivering an aerosol, comprising: (i) an aerosol canister defining a formulation chamber having walls defining an aperture, and (ii) a thermoplastic elastomeric sealing member for minimizing and/or preventing escape of formulation components from said device, wherein the sealing member comprises a thermoplastic elastomer comprising a copolymer of about 80 to about 95 mole percent…	A61K9/00	DK562032T3; CA2098727A1; EP562032B1; EP673857B1; AU5075596A; CA2098727C; DE69128157D1; DE69128157T2; NZ241170A; AU4576096A; AU665938B2; MX177129A; US6006745A; US6030682A; DE69114725D1; DE69114725T2; EP673857A3; EP673857A2; EP562032A1; AU9167991A; AU694606B2; MX9102764A; DK673857T3; ZA9110143A; US5290539A; JP06504307A; JP3260752B2; WO9211190A2; WO9211190A3	US6006745A	MARECKI PAUL E	1994-01-21; 1991-12-18; 1990-12-21	1999-12-28	,	,	2003-06-30,FPAY,FEE PAYMENT,; 2007-06-28,FPAY,FEE PAYMENT,; 2011-06-01,FPAY,FEE PAYMENT,		Filed: 1995-05-17 - FILED; Fee paid: 2003-06-30 - PAYMENT OF MAINTENANCE FEE, 4TH YEAR, LARGE ENTITY.; Fee paid: 2007-06-28 - PAYMENT OF MAINTENANCE FEE, 8TH YEAR, LARGE ENTITY.; Fee paid: 2011-06-01 - PAYMENT OF MAINTENANCE FEE, 12TH YEAR, LARGE ENTITY.; Owner: 1995-05-17 - MINNESOTA MINING & MANUFACTURING; Fee: 2003-02-06 - PAYOR NUMBER ASSIGNED.			US08184645; US07809796; US07632133	US08184645; US07809796; US07632133
BUDESONIDE	POWDER, METERED;INHALATION	PULMICORT FLEXHALER	ASTRAZENECA	0.08MG/INH	N021949	1	2006-07-12	2018-01-09	4. Formulation for inhalation	Device	US6027714	US6027714A	Formulation for inhalation	A dry powder composition comprising budesonide and a carrier substance, both of which are in finely divided form, wherein the formulation has a poured bulk density of from 0.28 to 0.38 g/ml is useful in the treatment of respiratory disorders.	1998-01-09	US09004894	ASTRA	ASTRA	Astra Aktiebolag	ASTRA AKTIEBOLAG	Fish & Richardson P.C.	US4199578A; US4414209A; US4524769A; US4534345A; US4590206A; US5192548A; US5355872A; US5474759A; US5503869A; US5538999A; US5551489A; US5562923A; US5614514A; US5628307A; US5647347A; US5654007A; US5655523A; US5674861A; US5700410A; US5709884A; US5736124A; CA2195065A1; GB2269992A; WO9311773A1; WO9505805A1; WO9509616A1; WO9609814A; WO9815280A1	WO03074036A1; US7344734B2; US6681768B2; US7928089B2; US7931022B2; US8114912B2; US20110217339A1; US8623922B2; US8716348B2; US20020183293A1; US20030055026A1; US20030075172A1; US20050152847A1	1. A dry powder pharmaceutical composition comprising budesonide and a carrier substance, wherein both the budesonide and the carrier substance consist of particles having a mass median diameter of less than 10 .mu.m, and the composition has a poured bulk density of from 0.28 to 0.38 g/ml. 2. A composition according to claim 1 wherein the bulk density is from 0.30 to 0.36 g/ml. 3. A composition a…	A61K9/72	CZ295682B6; GR980100022A; EP1019033A1; NL1008021C2; GR1003290B; NO327457B1; TR9901691T2; TR9901692T2; NZ336592A; NZ336593A; JP2010059180A; NO993537A; NO993538A; NO993537D0; HU841A3; HU843A3; AT257699T; AT389390T; DE69839275D1; EP1019033B1; IL162864A; BE1011400A5; NL1008019C; NL1008021C; IS2243B; SI1009394T1; DK1019033T3; US5983956A; KR100528418B1; JP4512203B2; DE69821119D1; DE69821119T2; DE698392…	SE9700133D0; SK95799A3; HU841A3; NL1008019C; PL191569B1; SK283948B6; AT389390T; DE69839275D1; DE69839275T2; EP1019033B1; SI1019033T1; DK1019033T3; PT1019033E; ES2302348T3; EE9900320A; EE3998B1; EP1019033A1; BE1011400A5; CZ9902555A3; CZ295083B6; AU5785798A; GR1003290B; FR2759908A1; FR2759908B1; US6027714A; KR1020000070186A; KR100528418B1; JP2010059179A; ES2148059B1; WO9831350A1; TR9901691T2; HU841…	Trofast, Jan	1997-01-20	2000-02-22		,	1998-01-09,AS,ASSIGNMENT,ASTRA AKTIEBOLAG, SWEDEN; 2003-06-27,FPAY,FEE PAYMENT,; 2007-06-21,FPAY,FEE PAYMENT,; 2011-07-21,FPAY,FEE PAYMENT,	1998-01-09 - 008962/0506 - ASTRA AKTIEBOLAG - ASSIGNMENT OF ASSIGNORS INTEREST (SEE DOCUMENT FOR DETAILS).	Filed: 1998-01-09 - FILED; Fee paid: 2003-06-27 - PAYMENT OF MAINTENANCE FEE, 4TH YEAR, LARGE ENTITY.; Fee paid: 2007-06-21 - PAYMENT OF MAINTENANCE FEE, 8TH YEAR, LARGE ENTITY.; Fee paid: 2011-07-21 - PAYMENT OF MAINTENANCE FEE, 12TH YEAR, LARGE ENTITY.; Owner: 1997-12-08 - TROFAST JAN; Owner: 1997-12-08 - ASTRA			SE9700133
INSULIN LISPRO RECOMBINANT	SOLUTION;SUBCUTANEOUS	HUMALOG KWIKPEN	ELI LILLY AND CO	200 UNITS/ML	N205747	1	2015-05-26	2018-06-11	1. Stable insulin formulations	Formulation	US6034054	US6034054A	Stable insulin formulations	The present invention provides a monomeric insulin analog formulation stabilized against aggregation in which the buffering agent is either TRIS or arginine. The stable formulations of the present invention are useful for treating diabetes, and are particularly advantageous in treatment regimes requiring lengthy chemical and physical stability, such as, in continuous infusion systems.	1998-06-11	US09096247	ELI LILLY	LILLY CO ELI	LILLY CO ELI	ELI LILLY AND COMPANY	Stewart, Mark J.	US4472385A; US4476118A; US4783441A; US4839341A; US5461031A; US5474978A; US5514646A; US5547929A; US5650486A; US5658878A; EP214826A2; EP735048A1; WO8706137A1; WO9934821A1; JPS5767548A	US7196059B2; WO03002141A1; US7597884B2; US7601688B2; US7605123B2; US7608584B2; US7611864B2; US7476652B2; US7452860B2; US7470663B2; US7381702B2; US7423014B2; US7312192B2; US7166571B2; US7169889B1; US7084121B2; US7084114B2; US7022674B2; US7030082B2; US7030084B2; US7060675B2; US6906028B2; US6913903B2; US6852694B2; US6858580B2; US6867183B2; US6835802B2; US6828297B2; US6828305B2; US6770625B2; US674685…	1. A solution formulation comprising: a physiologically tolerated buffer selected from the group consisting of TRIS and arginine; a monomeric insulin analog wherein the insulin analog is Lys.sup.B28 Pro.sup.B29 -human insulin; zinc; and a phenolic preservative. 2. The formulation of claim 1, wherein the buffer is TRIS. 3. The formulation of claim 2, further comprising an isotonicity agent and whe…	A61K9/08	JP2002504908A; AU734781B2; DE69834956T2; EP884053B1; EP1283051A1; PT1283051T; DE69834956D1; DE69808695T2; EP1283051B1; EP884053A1; SI884053T1; DK884053T3; ES2264713T3; WO9856406A1; HU2877A2; HU2877A3; DE69808695D1; IL133348D0; CA2295140A1; BRPI9810116A; ZA9804697A; PL337324A1; PL194244B1; PT884053T; PT884053E; US20030104983A1; US6551992B1; KR1020010013700A; NO996131A; HK1030747A1; TR9903036T2; UA…	US6034054A	DEFELIPPIS MICHAEL ROSARIO	1998-06-11	2000-03-07		,	1999-12-17,AS,ASSIGNMENT,ELI LILLY AND COMPANY, INDIANA; 2003-08-28,FPAY,FEE PAYMENT,; 2007-08-20,FPAY,FEE PAYMENT,; 2011-08-24,FPAY,FEE PAYMENT,	1999-12-17 - 010475/0357 - ELI LILLY AND COMPANY - ASSIGNMENT OF ASSIGNORS INTEREST (SEE DOCUMENT FOR DETAILS).	Filed: 1998-06-11 - FILED; Fee paid: 2003-08-28 - PAYMENT OF MAINTENANCE FEE, 4TH YEAR, LARGE ENTITY.; Fee paid: 2007-08-20 - PAYMENT OF MAINTENANCE FEE, 8TH YEAR, LARGE ENTITY.; Fee paid: 2011-08-24 - PAYMENT OF MAINTENANCE FEE, 12TH YEAR, LARGE ENTITY.; Owner: 1998-06-11 - DEFELIPPIS MICHAEL ROSARIO; Owner: 1998-06-11 - DOBBINS MICHAEL ALLEN; Owner: 1998-06-11 - FRANK BRUCE HILL; Owner: 1998-06…			US09096247	US60053089
MOMETASONE FUROATE	POWDER;INHALATION	ASMANEX TWISTHALER	MERCK SHARP DOHME	0.22MG/INH	N021067	1	2005-03-30	2014-07-27	1. Use of mometasone furoate for treating airway passage and lung diseases	Method	US6057307	US6057307A	Use of mometasone furoate for treating airway passage and lung diseases	The administration of aerosolize particles of mometasone furoate in the form of dry powders, solutions, or aqueous suspension for treating corticosteroid-responsive diseases of the surfaces of upper and/or lower airway passages and/or lungs, e.g., allergic rhinitis and asthma is disclosed.	1999-03-01	US09259721	SCHERING	SCHERING	SCHERING CORP	MERCK SHARP & DOHME CORP.	Hoffman, Thomas D.	US4472393A; CA2062854A1; EP518600A1; EP518601A1; WO9204365A1; WO9206706A1	EP1958947A1; US7531528B2; US7541350B2; US7592329B2; US7629335B2; US7498321B2; US7291608B2; US7144845B2; US7101866B2; US7125985B2; US7132532B2; US6858593B2; US6858596B2; US6878698B2; US6787532B2; US6777399B2; US6777400B2; US6750210B2; US6759398B2; US6702997B2; US6632842B2; US6537983B1; US7825147B2; US7915286B2; WO2007045979A1; WO2008111010A1; EP2111861A1; US20110200647A1; EP2201936A1; US8163723B2;…	1. A method of treating a corticosteroid-responsive disease of the lower airway passages or lungs, which comprises administering as initial or maintenance therapy to the surfaces of said lower airway passages or lungs, at least once daily, a substantially non-systemically bioavailable amount of aerosolized particles of mometasone furoate effective for treating said disease. 2. The method of claim…	A61K9/00	EP2156840B1; EP1201242B1; EP2156840A2; DK2156840T3; ES2369516T3; NO328698B1; AT531364T; EP1174138A3; EP1201242A3; EP1174138A2; EP1201242A2; EP1192946A1; FI20115742A; CO4340692A1; DE69526425D1; DE69526425T2; EP1174139A3; EP1174139A2; EP740550B1; EP740550A1; US5837699A; US20020103175A1; US20050287080A1; US6723713B2; US6949532B2; US6956030B2; JP11286447A; JP2003313128A; JP3480736B2; WO9520393A1; HU7…	US6057307A	SEQUEIRA JOEL A	1997-08-14; 1997-03-20; 1996-08-22; 1995-05-19; 1996-08-22; 1995-01-23; 1994-01-27	2000-05-02		,	2003-09-26,FPAY,FEE PAYMENT,; 2007-09-14,FPAY,FEE PAYMENT,; 2011-09-23,FPAY,FEE PAYMENT,; 2012-08-30,AS,ASSIGNMENT,MERCK SHARP & DOHME CORP., NEW JERSEY	2012-08-30 - 028884/0151 - MERCK SHARP & DOHME CORP. - CHANGE OF NAME (SEE DOCUMENT FOR DETAILS).	Filed: 1999-03-01 - FILED; Fee paid: 2003-09-26 - PAYMENT OF MAINTENANCE FEE, 4TH YEAR, LARGE ENTITY.; Fee paid: 2007-09-14 - PAYMENT OF MAINTENANCE FEE, 8TH YEAR, LARGE ENTITY.; Fee paid: 2011-09-23 - PAYMENT OF MAINTENANCE FEE, 12TH YEAR, LARGE ENTITY.; Owner: 1999-03-01 - SCHERING CORPORATION; Owner: 2012-05-02 - MERCK SHARP & DOHME			US08911300; US08821135; US08700664; US08444582; US08701536; US08376506; US08188372	US08911300; US08821135; US08700664; US08700664; US08444582; US08821135; US08701536; US08444582; US08701536; US08376506; US08188372
FORMOTEROL FUMARATE; MOMETASONE FUROATE	AEROSOL, METERED;INHALATION	DULERA	MERCK SHARP DOHME	0.005MG/INH;0.1MG/INH	N022518	1	2010-06-22	2014-07-27	1. Use of mometasone furoate for treating airway passage and lung diseases	Method	US6057307	US6057307A	Use of mometasone furoate for treating airway passage and lung diseases	The administration of aerosolize particles of mometasone furoate in the form of dry powders, solutions, or aqueous suspension for treating corticosteroid-responsive diseases of the surfaces of upper and/or lower airway passages and/or lungs, e.g., allergic rhinitis and asthma is disclosed.	1999-03-01	US09259721	SCHERING	SCHERING	SCHERING CORP	MERCK SHARP & DOHME CORP.	Hoffman, Thomas D.	US4472393A; CA2062854A1; EP518600A1; EP518601A1; WO9204365A1; WO9206706A1	EP1958947A1; US7531528B2; US7541350B2; US7592329B2; US7629335B2; US7498321B2; US7291608B2; US7144845B2; US7101866B2; US7125985B2; US7132532B2; US6858593B2; US6858596B2; US6878698B2; US6787532B2; US6777399B2; US6777400B2; US6750210B2; US6759398B2; US6702997B2; US6632842B2; US6537983B1; US7825147B2; US7915286B2; WO2007045979A1; WO2008111010A1; EP2111861A1; US20110200647A1; EP2201936A1; US8163723B2;…	1. A method of treating a corticosteroid-responsive disease of the lower airway passages or lungs, which comprises administering as initial or maintenance therapy to the surfaces of said lower airway passages or lungs, at least once daily, a substantially non-systemically bioavailable amount of aerosolized particles of mometasone furoate effective for treating said disease. 2. The method of claim…	A61K9/00	EP2156840B1; EP1201242B1; EP2156840A2; DK2156840T3; ES2369516T3; NO328698B1; AT531364T; EP1174138A3; EP1201242A3; EP1174138A2; EP1201242A2; EP1192946A1; FI20115742A; CO4340692A1; DE69526425D1; DE69526425T2; EP1174139A3; EP1174139A2; EP740550B1; EP740550A1; US5837699A; US20020103175A1; US20050287080A1; US6723713B2; US6949532B2; US6956030B2; JP11286447A; JP2003313128A; JP3480736B2; WO9520393A1; HU7…	US6057307A	SEQUEIRA JOEL A	1997-08-14; 1997-03-20; 1996-08-22; 1995-05-19; 1996-08-22; 1995-01-23; 1994-01-27	2000-05-02		,	2003-09-26,FPAY,FEE PAYMENT,; 2007-09-14,FPAY,FEE PAYMENT,; 2011-09-23,FPAY,FEE PAYMENT,; 2012-08-30,AS,ASSIGNMENT,MERCK SHARP & DOHME CORP., NEW JERSEY	2012-08-30 - 028884/0151 - MERCK SHARP & DOHME CORP. - CHANGE OF NAME (SEE DOCUMENT FOR DETAILS).	Filed: 1999-03-01 - FILED; Fee paid: 2003-09-26 - PAYMENT OF MAINTENANCE FEE, 4TH YEAR, LARGE ENTITY.; Fee paid: 2007-09-14 - PAYMENT OF MAINTENANCE FEE, 8TH YEAR, LARGE ENTITY.; Fee paid: 2011-09-23 - PAYMENT OF MAINTENANCE FEE, 12TH YEAR, LARGE ENTITY.; Owner: 1999-03-01 - SCHERING CORPORATION; Owner: 2012-05-02 - MERCK SHARP & DOHME			US08911300; US08821135; US08700664; US08444582; US08701536; US08376506; US08188372	US08911300; US08821135; US08700664; US08700664; US08444582; US08821135; US08701536; US08444582; US08701536; US08376506; US08188372
FORMOTEROL FUMARATE; MOMETASONE FUROATE	AEROSOL, METERED;INHALATION	DULERA	MERCK SHARP DOHME	0.005MG/INH;0.1MG/INH	N022518	1	2010-06-22	2017-08-27	1. Chlorofluorocarbon-free mometasone furoate aerosol formulations	Formulation	US6068832	US6068832A	Chlorofluorocarbon-free mometasone furoate aerosol formulations	The invention relates to suspension aerosol formulations which exhibit stable particle sizes, containing mometasone furoate, about 1 to about 10 weight percent ethanol and 1,1,1,2,3,3,3-Heptafluoropropane as the propellant. A surfactant, such as oleic acid, can also be included. These formulations are suitable for use in metered dose inhalers.	1997-08-27	US08920611	SCHERING	SCHERING CORPORATION	Schering Corporation	MERCK SHARP & DOHME CORP.	Franks, Robert A.	US5118494A; US5225183A; US5474759A; US5653962A; US5658549A; US5674471A; EP656205A1; WO9206675A1; WO9311745A1; WO9403153A1; WO9520393A1	EP656207B2; US7582284B2; US7101534B1; US7105152B1; US6200549B1; US7994197B2; US8080236B2; US8119639B2; US8148377B2; EP2201936A1; US8324266B2; US8470301B2; US20120134935A1; US20130068218A1; US8703806B2; US8808713B2; US8815258B2; US8828359B2; US20030223939A1; US20040086465A1; US20040197273A1; EP656207A1	1. An aerosol suspension formulation comprising 1,1,1,2,3,3,3-Heptafluoropropane, about 1 to about 10 weight percent ethanol and micronized mometasone furoate in concentrations at least about 1 percent of the ethanol concentration, the formulation optionally also containing a surfactant. 2. The aerosol suspension formulation of claim 1, comprising about 1 to about 5 weight percent ethanol. 3. The…	A61K9/00	US6068832A	US6068832A	Berry, Julianne	1996-08-29	2000-05-30		,	1998-07-27,AS,ASSIGNMENT,SCHERING CORPORATION, NEW JERSEY; 2003-09-26,FPAY,FEE PAYMENT,; 2007-09-14,FPAY,FEE PAYMENT,; 2011-09-23,FPAY,FEE PAYMENT,; 2012-08-30,AS,ASSIGNMENT,MERCK SHARP & DOHME CORP., NEW JERSEY	1998-07-27 - 009344/0920 - SCHERING CORPORATION - ASSIGNMENT OF ASSIGNORS INTEREST (SEE DOCUMENT FOR DETAILS).; 2012-08-30 - 028884/0151 - MERCK SHARP & DOHME CORP. - CHANGE OF NAME (SEE DOCUMENT FOR DETAILS).	Filed: 1997-08-27 - FILED; Fee paid: 2003-09-26 - PAYMENT OF MAINTENANCE FEE, 4TH YEAR, LARGE ENTITY.; Fee paid: 2007-09-14 - PAYMENT OF MAINTENANCE FEE, 8TH YEAR, LARGE ENTITY.; Fee paid: 2011-09-23 - PAYMENT OF MAINTENANCE FEE, 12TH YEAR, LARGE ENTITY.; Owner: 1997-08-25 - BERRY JULIANNE; Owner: 1997-08-25 - SEQUEIRA JOEL; Owner: 1997-08-25 - CHAUDRY IMTIAZ; Owner: 1997-08-25 - SCHERING CORPORA…			US08025807	US60025807
INSULIN RECOMBINANT HUMAN	POWDER;INHALATION	AFREZZA	SANOFI AVENTIS	4 UNITS/INH	N022472	1	2014-06-27	2015-05-15	1. Method for drug delivery to the pulmonary system	Method	US6071497	US6071497A	Method for drug delivery to the pulmonary system	Drug delivery to the pulmonary system has been achieved by encapsulation of the drug to be delivered in microparticles having a size range between 0.5 and ten microns, preferably in the range of two to five microns, formed of a material releasing drug at a pH of greater than 6.4. In a preferred embodiment, the drug delivery system is based on the formation of diketopiperazine microparticles which…	1997-04-24	US08847352		PHARMACEUTICAL DISCOVERY	PHARMACEUTICAL DISCOVERY CORPORATION	AVENTISUB LLC	Arnall Golden & Gregory, LLP	US4272398A; US4861627A; US5145684A; US5260306A; US5352461A; US5653961A; EP257915A1; WO9104011A1; WO9318754A1	WO2006086107A3; WO0224175A3; WO03061578A3; WO2004012672A3; WO0224175A2; WO2006055950A1; US7588780B2; US7588825B2; US7611542B2; US7648960B2; US7666333B2; US7501179B2; US7507772B2; US7449236B2; US7462366B2; US7311861B2; US7288319B2; US7094369B2; US7131997B2; US7140365B2; US7141236B2; US7053134B2; US6991779B2; US6923175B2; US6749845B2; US6652885B2; US6630169B1; US6616946B1; US6461641B1; US6428771B1;…	1. A microparticulate system for drug delivery to the pulmonary system comprising: synthetic biodegradable microparticles which comprise a diketopiperazine and which have a diameter between 0.5 microns and ten microns and which release an incorporated therapeutic, prophylactic, or diagnostic agent at a pH of 6.0 or greater, in a pharmaceutically acceptable carrier for administration to the lungs.…	A61K9/00	US6071497A; US20040096403A1; AU5740996A; US20030017211A1; US6428771B1; US8394414B2; WO9636314A2; WO9636314A3	AU5740996A; US6428771B1; US6071497A; WO9636314A2; WO9636314A3	STEINER; SOLOMON S.	1995-05-15	2000-06-06		,	2001-03-27,CC,CERTIFICATE OF CORRECTION,; 2003-12-04,FPAY,FEE PAYMENT,; 2007-11-26,FPAY,FEE PAYMENT,; 2011-09-23,FPAY,FEE PAYMENT,; 2013-07-03,AS,ASSIGNMENT,DEERFIELD PRIVATE DESIGN FUND II, L.P., NEW YORK; 2013-07-03,AS,ASSIGNMENT,DEERFIELD PRIVATE DESIGN INTERNATIONAL II, L.P., N; 2013-07-03,AS,ASSIGNMENT,HORIZON SANTE FLML SARL, NEW YORK; 2014-09-26,AS,ASSIGNMENT,AVENTISUB LLC, DELAWARE	2001-03-27 - a Certificate of Correction was issued for this patent; 2001-03-27 - a Certificate of Correction was issued for this patent; 2013-07-03 - 030740/0123 - DEERFIELD PRIVATE DESIGN FUND II, L.P. - DEERFIELD PRIVATE DESIGN INTERNATIONAL II, L.P. - HORIZON SANTE FLML SARL - SECURITY AGREEMENT; 2014-09-26 - 033831/0110 - AVENTISUB LLC - PATENT SECURITY AGREEMENT	Filed: 1997-04-24 - FILED; Fee paid: 2003-12-04 - PAYMENT OF MAINTENANCE FEE, 4TH YR, SMALL ENTITY.; Fee paid: 2007-11-26 - PAYMENT OF MAINTENANCE FEE, 8TH YR, SMALL ENTITY.; Fee paid: 2011-09-23 - PAYMENT OF MAINTENANCE FEE, 12TH YR, SMALL ENTITY.; Owner: 1997-04-24 - MANNKIND; Owner: 2013-07-01 - DEERFIELD PRIVATE DESIGN FUND II; Owner: 2013-07-01 - DEERFIELD PRIVATE DESIGN INTERNATIONAL II; Ow…			US08441378	US08441378
INSULIN RECOMBINANT HUMAN	POWDER;INHALATION	AFREZZA	SANOFI AVENTIS	8 UNITS/INH	N022472	2	2014-06-27	2015-05-15	1. Method for drug delivery to the pulmonary system	Method	US6071497	US6071497A	Method for drug delivery to the pulmonary system	Drug delivery to the pulmonary system has been achieved by encapsulation of the drug to be delivered in microparticles having a size range between 0.5 and ten microns, preferably in the range of two to five microns, formed of a material releasing drug at a pH of greater than 6.4. In a preferred embodiment, the drug delivery system is based on the formation of diketopiperazine microparticles which…	1997-04-24	US08847352		PHARMACEUTICAL DISCOVERY	PHARMACEUTICAL DISCOVERY CORPORATION	AVENTISUB LLC	Arnall Golden & Gregory, LLP	US4272398A; US4861627A; US5145684A; US5260306A; US5352461A; US5653961A; EP257915A1; WO9104011A1; WO9318754A1	WO2006086107A3; WO0224175A3; WO03061578A3; WO2004012672A3; WO0224175A2; WO2006055950A1; US7588780B2; US7588825B2; US7611542B2; US7648960B2; US7666333B2; US7501179B2; US7507772B2; US7449236B2; US7462366B2; US7311861B2; US7288319B2; US7094369B2; US7131997B2; US7140365B2; US7141236B2; US7053134B2; US6991779B2; US6923175B2; US6749845B2; US6652885B2; US6630169B1; US6616946B1; US6461641B1; US6428771B1;…	1. A microparticulate system for drug delivery to the pulmonary system comprising: synthetic biodegradable microparticles which comprise a diketopiperazine and which have a diameter between 0.5 microns and ten microns and which release an incorporated therapeutic, prophylactic, or diagnostic agent at a pH of 6.0 or greater, in a pharmaceutically acceptable carrier for administration to the lungs.…	A61K9/00	US6071497A; US20040096403A1; AU5740996A; US20030017211A1; US6428771B1; US8394414B2; WO9636314A2; WO9636314A3	AU5740996A; US6428771B1; US6071497A; WO9636314A2; WO9636314A3	STEINER; SOLOMON S.	1995-05-15	2000-06-06		,	2001-03-27,CC,CERTIFICATE OF CORRECTION,; 2003-12-04,FPAY,FEE PAYMENT,; 2007-11-26,FPAY,FEE PAYMENT,; 2011-09-23,FPAY,FEE PAYMENT,; 2013-07-03,AS,ASSIGNMENT,DEERFIELD PRIVATE DESIGN FUND II, L.P., NEW YORK; 2013-07-03,AS,ASSIGNMENT,DEERFIELD PRIVATE DESIGN INTERNATIONAL II, L.P., N; 2013-07-03,AS,ASSIGNMENT,HORIZON SANTE FLML SARL, NEW YORK; 2014-09-26,AS,ASSIGNMENT,AVENTISUB LLC, DELAWARE	2001-03-27 - a Certificate of Correction was issued for this patent; 2001-03-27 - a Certificate of Correction was issued for this patent; 2013-07-03 - 030740/0123 - DEERFIELD PRIVATE DESIGN FUND II, L.P. - DEERFIELD PRIVATE DESIGN INTERNATIONAL II, L.P. - HORIZON SANTE FLML SARL - SECURITY AGREEMENT; 2014-09-26 - 033831/0110 - AVENTISUB LLC - PATENT SECURITY AGREEMENT	Filed: 1997-04-24 - FILED; Fee paid: 2003-12-04 - PAYMENT OF MAINTENANCE FEE, 4TH YR, SMALL ENTITY.; Fee paid: 2007-11-26 - PAYMENT OF MAINTENANCE FEE, 8TH YR, SMALL ENTITY.; Fee paid: 2011-09-23 - PAYMENT OF MAINTENANCE FEE, 12TH YR, SMALL ENTITY.; Owner: 1997-04-24 - MANNKIND; Owner: 2013-07-01 - DEERFIELD PRIVATE DESIGN FUND II; Owner: 2013-07-01 - DEERFIELD PRIVATE DESIGN INTERNATIONAL II; Ow…			US08441378	US08441378
ACLIDINIUM BROMIDE	POWDER, METERED;INHALATION	TUDORZA PRESSAIR	ASTRAZENECA PHARMS	0.375MG/INH	N202450	1	2012-07-23	2016-06-21	1. Inhaler for powdered medicaments	Device	US6071498	US6071498A	Inhaler for powdered medicaments	Pharmaceutical powder cartridge for powder inhalers for receiving a medicament depot for a large number of pharmaceutical powder doses, having an integrated metering device which comprises at least one metering cavity for receiving a predetermined quantity of a pharmaceutical powder, the integrated metering device being capable of being moved at least out of a filling position into an emptying po…	1998-07-10	US09113652		ASTA MEDICA	ASTA MEDICA AG	ASTRAZENECA AB	Bakers & Daniels	US2587215A; US3972123A; US4125969A; US4274403A; US4429835A; US4570630A; US5161524A; US5284133A; US5301666A; US5320714A; US5435301A; US5505196A; US5840279A; EP79478A1; EP640354A2; EP546996A2; DE846770C; DE3335745C1; DE4211475A1; DE4319514A1; ZA9106741A; ZA9402721A; ZA9404203A; GB2165159A; WO9209322A1; WO9218188A1; WO9303782A1; WO9303785A2; WO9316748A2; WO9428957A1; WO9531237A1	EP1322357A3; EP1486227A3; EP1322357B1; US7591264B2; US7258118B2; US6948495B2; US6681768B2; US6698422B2; US6523536B2; US7954492B2; US8051851B2; US8071073B2; EP1486227B1; US8375940B2; US8518919B2; US8561609B2; US8567394B2; US8651104B2; EP1322357A2; EP1616592A1; EP1941868A2; EP2617449A1; WO2013107641A2; WO2013107641A2; WO2013114371A1; EP2377557A2; EP2486942A1; EP2522365A1; WO2006058022A1; US8758816B…	1. An inhaler for powdered medicaments, in which the medicament is received by a patient by means of an air stream, the inhaler operable in two steps, the first step comprising depressing a metering button disposed on the inhaler which places the inhaler in a state of readiness, the second step comprising the subsequent inhalation of a dose of medicament, said inhaler comprising a mechanically ac…	A61K9/14	CZ9901894A3; NO975945D0; EP837710B1; EP837710A1; AU719449B2; PT837710E; DE19522415A1; DE69617431T2; NZ502870A; HR960294A2; PL182198B1; PT837710T; KR100269060B1; JP3299971B2; TR9701665T1; HU9802201A2; HU220227B; AT209518T; DE19522415C2; DE69617431D1; IL122494A; CZ294700B6; SI9620081A; SI9620081B; CA2378713A1; ZA9605244A; RU2162346C2; JP10511594A; NO314879B1; AR002534A1; HU9802201A3; UA62916C2; DE1…	CZ294700B6; IL122494A; CA2225396A1; ID17207A; PT837710E; SK172597A3; DE69617431D1; IN189233A1; HR960294B1; JP10511594A; JP3299971B2; CN1535737A; HK1018011A1; HK1069346A1; DE69617431T2; IL122494D0; NZ310990A; CZ294782B6; CA2225396C; CA2378713C; DK837710T3; BRPI9608997A; HRP960294B1; PL324504A1; PL182198B1; PL182715B1; SK284303B6; CN1188420A; NO975945A; WO9700703A1; TR9701665T1; HU9802201A2; HU9802…	NARODYLO ANDRE	1995-06-21; 1995-06-21	2000-06-06	,	,	2001-04-24,CC,CERTIFICATE OF CORRECTION,; 2003-02-07,AS,ASSIGNMENT,SOFOTEC GMBH & CO. KG, GERMANY; 2003-11-20,FPAY,FEE PAYMENT,; 2005-05-11,AS,ASSIGNMENT,SOFOTEC GMBH & CO. KG, GERMANY; 2006-09-11,AS,ASSIGNMENT,MEDA PHARMA GMBH & CO. KG, GERMANY; 2006-09-11,AS,ASSIGNMENT,VIATRIS GMBH & CO. KG, GERMANY; 2007-01-31,AS,ASSIGNMENT,LABORATORIOS ALMIRALL, S.A., SPAIN; 2007-12-17,REMI,MAINTENANCE FEE RE…	2001-04-24 - a Certificate of Correction was issued for this patent; 2001-04-24 - a Certificate of Correction was issued for this patent; 2003-02-07 - 013735/0078 - SOFOTEC GMBH & CO. KG - ASSIGNMENT OF ASSIGNORS INTEREST (SEE DOCUMENT FOR DETAILS).; 2005-05-11 - 015991/0502 - SOFOTEC GMBH & CO. KG - CHANGE OF ADDRESS OF ASSIGNEE; 2006-09-11 - 018231/0238 - VIATRIS GMBH & CO. KG - MERGER (SEE DOC…	Filed: 1998-07-10 - FILED; Fee paid: 2003-11-20 - PAYMENT OF MAINTENANCE FEE, 4TH YEAR, LARGE ENTITY.; Fee paid: 2007-12-21 - PAYMENT OF MAINTENANCE FEE, 8TH YEAR, LARGE ENTITY.; Fee paid: 2011-09-19 - PAYMENT OF MAINTENANCE FEE, 12TH YEAR, LARGE ENTITY.; Owner: 1998-07-10 - ASTA MEDICA; Owner: 2001-11-05 - SOFOTEC; Owner: 2005-05-02 - SOFOTEC; Owner: 2005-12-13 - VIATRIS; Owner: 2006-01-23 - MED…			DE19522416; DE19522415	US08667414
CICLESONIDE	AEROSOL, METERED;INHALATION	ALVESCO	TAKEDA GMBH	0.08MG/INH	N021658	2	2008-01-10	2018-05-13	7. Medicinal aerosol products containing formulations of ciclesonide and related steroids	Formulation	US6120752	US6120752A	Medicinal aerosol products containing formulations of ciclesonide and related steroids	A pharmaceutical aerosol formulation suitable for oral and/or nasal inhalation including an anti-inflammatory steroid of the formula in which: R1 is 1-butyl, 2-butyl, cyclohexyl or phenyl and R2 is acetyl or isobutanoyl, in particular ciclesonide. The formulations also include hydrofluorocarbon propellants such as HFC 134a and/or 227, and cosolvent such as ethanol in an amount sufficient to solub…	1998-05-13	US09076958	3M	3M INNOVATIVE PROPERTIES	3M INNOVATIVE PROPERTIES CO	TAKEDA GMBH	Ringsred, Ted K.	US5653961A; US5653962A; US5674473A; EP372777B1; EP553298A1; DE19541689A1; GB2247680A; WO9104011A1; WO9111495A1; WO9111173A1; WO9114422A1; WO9311743A1; WO9517195A1; WO9629985A1	US7390796B2; US7879833B2; EP2319858A1; WO2011135585A2; US8258124B2; US8371292B2; EP1527772A1; US20100120737A1; WO2013114373A1; WO2013114371A1; WO2013024070A1; EP2277968A2; US20030089368A1; US20040235811A1; US20050153946A1; US20050207984A1	1. A pharmaceutical aerosol product comprising an aerosol vial equipped with a dispensing valve and containing an aerosol formulation suitable for oral or nasal inhalation comprising a therapeutically effective amount of a dissolved compound of the formula: ##STR4## in which: R.sub.1 is 1-butyl, 2-butyl, cyclohexyl or phenyl and R.sub.2 is acetyl or isobutanoyl, and a propellant selected from the…	A61K9/00	DE69816811D1; DE69816811T2; AT245966T; AU726835B2; US6120752A; JP2011102301A; HU2691A2; HU2691A3; IL132738A; IL132738D0; YUP59899A; JP2001526685A; NO327716B1; HK1027027A1; EP983058B1; EP983058A1; GB9710496D0; GB9803990D0; NZ500874A; SI983058T1; DK983058T3; PL336885A1; PL191523B1; KR100527643B1; SK157699A3; NO995667A; NO995667D0; NO2009024I2; WO9852542A1; RS49628B; TR9902863T2; HU226694B1; EA2381B…	JP2011102301A; CA2290521C; AT245966T; US6120752A; CN1257421A; CN1149073C; HU2691A2; AU7496298A; AU726835B2; CA2290521A1; BG64268B1; JP2001526685A; ES2205491T3; NO327716B1; EP983058B1; EP983058A1; IL132738A; IL132738D0; NZ500874A; YU59899A; YUP59899A; PL336885A1; PL191523B1; KR100527643B1; NO995667A; NO995667D0; NO2009024I2; WO9852542A1; HK1027027A1; RS49628B; TR9902863T2; HU226694B1; DE69816811D1…	OLIVER MARTIN J	1997-05-21; 1998-02-25	2000-09-19		,	1999-10-20,AS,ASSIGNMENT,3M INNOVATIVE PROPERTIES COMPANY, MINNESOTA; 1999-11-01,AS,ASSIGNMENT,3M INNOVATIVE PROPERTIES COMPANY, MINNESOTA; 1999-11-01,AS,ASSIGNMENT,BYK GULDEN LOMBERG CHEMISCHE FABRIK GMBH, GERMANY; 2003-11-14,AS,ASSIGNMENT,ALTANA PHARMA AG, GERMANY; 2004-03-19,FPAY,FEE PAYMENT,; 2008-01-25,AS,ASSIGNMENT,NYCOMED GMBH, GERMANY; 2008-03-19,FPAY,FEE PAYMENT,; 2011-09-22,FPAY,FEE PAY…	1999-10-20 - 010317/0423 - 3M INNOVATIVE PROPERTIES COMPANY - ASSIGNMENT OF ASSIGNORS INTEREST (SEE DOCUMENT FOR DETAILS).; 1999-11-01 - 010355/0036 - 3M INNOVATIVE PROPERTIES COMPANY - BYK GULDEN LOMBERG CHEMISCHE FABRIK GMBH - ASSIGNMENT OF ASSIGNORS INTEREST (SEE DOCUMENT FOR DETAILS).; 2003-11-14 - 014128/0162 - ALTANA PHARMA AG - CHANGE OF NAME (SEE DOCUMENT FOR DETAILS).; 2008-01-25 - 02041…	Filed: 1998-05-13 - FILED; Fee paid: 2004-03-19 - PAYMENT OF MAINTENANCE FEE, 4TH YEAR, LARGE ENTITY.; Fee paid: 2008-03-19 - PAYMENT OF MAINTENANCE FEE, 8TH YEAR, LARGE ENTITY.; Fee paid: 2011-09-22 - PAYMENT OF MAINTENANCE FEE, 12TH YEAR, LARGE ENTITY.; Owner: 1998-05-13 - OLIVER MARTIN J; Owner: 1998-05-13 - FATANIA KANU M; Owner: 1998-05-13 - SCOTT JOHN S; Owner: 1998-05-13 - MULLER HELGERT; …			GB9710496; GB9803990
BUDESONIDE; FORMOTEROL FUMARATE DIHYDRATE	AEROSOL, METERED;INHALATION	SYMBICORT	ASTRAZENECA	0.08MG/INH;0.0045MG/INH	N021929	1	2006-07-21	2017-09-26	6. Pressurized aerosol inhalation compositions	Formulation	US6123924	US6123924A	Pressurized aerosol inhalation compositions	Pressurized aerosol inhalation composition consisting essentially of a liquefied hydrofluoroalkane, a powdered medicament dispersible to form a suspension in the liquefied hydrofluoroalkane, and polyvinylpyrrolidone present in a concentration of 0.00001 to 10% w/w.	1995-06-07	US08478338	FISONS	FISONS	FISONS PLC	FISONS LIMITED	Nixon & Vanderhye	US4025635A; US4752466A; US4869899A; US5225183A; US5605674A; US5658549A; EP372777B1; EP423695A2; CH528270A; WO8601405A1; WO8705210A1; WO8705211A1; WO9104011A1; WO9111173A1	US7582284B2; US7628978B2; US7521069B2; US7300919B2; US7306787B2; US6702997B2; US6641800B1; US6632842B2; US7744925B2; US7780991B2; US7785631B2; US7871598B1; US7947741B2; US7994197B2; US7994225B2; EP2007349A1; EP2364696A1; US8080236B2; AU2003229913B2; US8119639B2; US8143239B2; US8148377B2; US8168223B1; US8173168B2; US8246934B2; US8273330B2; US8337895B2; US8349297B2; US8349294B2; US8404217B2; US8470…	1. A pressurized aerosol inhalation composition consisting essentially of: a liquefied hydrofluoroalkane; a powdered medicament dispersible to form a suspension in the liquefied hydrofluoroalkane; and polyvinylpyrrolidone present in a concentration of 0.00001 to 10% w/w. 2. A composition according to claim 1, wherein the medicament is selected from the group consisting of one or more of terbutali…	A61K9/00	MY110572A; AU2538892A; DE69208995D1; US5512271A; JP06121811A; HK1005564A1; AU2616092A; AU2647192A; AU648201B2; RO114735B1; SK293592A3; CN1065426C; CN1127326C; FI104969B1; DE69207606D1; DE69207606T3; EP535832B1; EP535415A1; EP535832A1; PH30959A; AU2610792A; BRPI9203791A; US5552896A; US5578713A; JP05089602A; JP05301804A; ES2083103T3; NO941077A; NO307124B1; WO9305765A1; HU9203151D0; HU9400853D0; DE6…	RO114735B1; AU2647192A; RU2122852C1; NO941077A; NO307124B1; WO9305765A1; HU9400853D0; DE69207606T2; EP605578B2; IL103238A; CZ9400695A3; DK605578T3; US6123924A; US6641800B1; HU67480A2; DE69207606D1; DE69207606T3; EP605578B1; EP534731A1; EP605578A1; AU654397B2; DK605578T4; BRPI9206549A; KR19947002364A; KR100275426B1; SK34094A3; CN1050285C; FI941388D0; FI941388A0; TW216442B; HU210818B3; AT132739T; I…	MISTRY SURESH N	1991-09-25; 1991-09-28; 1991-11-19; 1992-02-14	2000-09-26		,	2004-03-05,FPAY,FEE PAYMENT,; 2007-01-11,AS,ASSIGNMENT,FISONS LIMITED, UNITED KINGDOM; 2008-02-28,FPAY,FEE PAYMENT,; 2011-09-28,FPAY,FEE PAYMENT,	2007-01-11 - 018731/0889 - FISONS LIMITED - GB CERTIFICATE OF INCORPORATION	Filed: 1995-06-07 - FILED; Fee paid: 2004-03-05 - PAYMENT OF MAINTENANCE FEE, 4TH YEAR, LARGE ENTITY.; Fee paid: 2008-02-28 - PAYMENT OF MAINTENANCE FEE, 8TH YEAR, LARGE ENTITY.; Fee paid: 2011-09-28 - PAYMENT OF MAINTENANCE FEE, 12TH YEAR, LARGE ENTITY.; Owner: 1995-06-07 - FISONS; Owner: 1997-12-19 - FISONS; Fee: 2006-10-13 - PAYOR NUMBER ASSIGNED.			GB9120396; GB9120675; GB9124661; GB9203212	US08211229; GB9201749
BUDESONIDE	POWDER, METERED;INHALATION	PULMICORT FLEXHALER	ASTRAZENECA	0.08MG/INH	N021949	1	2006-07-12	2018-05-08	2. Inhalation device	Device	US6142145	US6142145A	Inhalation device	PCT No. PCT/SE98/00460 Sec. 371 Date May 8, 1998 Sec. 102(e) Date May 8, 1998 PCT Filed Mar. 13, 1998 PCT Pub. No. WO98/41259 PCT Pub. Date Sep. 24, 1998An inhaler for administering powder by inhalation, including an inhaler body having two ends and a peripheral wall therebetween; an inhalation unit disposed in the inhaler body, the inhalation unit comprising an inhalation channel, the inhalation…	1998-05-08	US09068379	ASTRA	ASTRA	ASTRA AB	ASTRA AKTIEBOLAG	Fish & Richardson P.C.	US2603216A; US2672865A; US3948264A; US4668218A; US4907583A; US5243970A; US5327883A; US5331953A; US5429122A; US5435297A; US5549101A; US5687710A; US5699789A; US5740792A; US5765552A; US5829434A; EP237507B1; EP547429A1; WO9204928A2; WO9210228A1; WO9414492A2; WO9528192A1; WO9700703A1	EP1404400B1; US7278425B2; US7146978B2; US7032593B2; US6701917B2; US6732732B2; US6484717B1; US6371111B1; US6325061B1; US8424518B2; US8485180B2; US8496002B2; US8499757B2; US8550070B2; US8636001B2; US20100065048A1; EP1404400A1; EP1404400A1; US8912193B2; US20030023182A1; US20040154618A1; US20040154619A1; US20040216738A1; US20050005933A1	1. An inhaler for administering powder by inhalation, comprising: an inhaler body having two ends and a peripheral wall therebetween; an inhalation unit disposed in the inhaler body, the inhalation unit comprising an inhalation channel, the inhalation channel having an air inlet and an outlet; a dosing unit disposed in the inhaler body for providing a dose of powder to the inhalation channel such…	A61M11/00	US6142145A; EP975382A1; SE9700940D0; AU6430698A; WO9841259A1	EP975382A1; US6142145A; SE9700940D0; AU6430698A; WO9841259A1	DAGSLAND ALLAN	1997-03-14	2000-11-07	,	,	1999-05-08,AS,ASSIGNMENT,ASTRA AKTIEBOLAG, SWEDEN; 2004-03-29,FPAY,FEE PAYMENT,; 2008-04-17,FPAY,FEE PAYMENT,; 2012-04-11,FPAY,FEE PAYMENT,	1999-05-08 - 010101/0382 - ASTRA AKTIEBOLAG - ASSIGNMENT OF ASSIGNORS INTEREST (SEE DOCUMENT FOR DETAILS).	Filed: 1998-05-08 - FILED; Fee paid: 2004-03-29 - PAYMENT OF MAINTENANCE FEE, 4TH YEAR, LARGE ENTITY.; Fee paid: 2008-04-17 - PAYMENT OF MAINTENANCE FEE, 8TH YEAR, LARGE ENTITY.; Fee paid: 2012-04-11 - PAYMENT OF MAINTENANCE FEE, 12TH YEAR, LARGE ENTITY.; Owner: 1998-03-30 - DAGSLAND ALLAN; Owner: 1998-03-30 - MALMQVIST GRANLUND KARIN; Owner: 1998-03-30 - ASTRA; Owner: 1998-04-02 - VIRTANEN RISTO…	1998-03-13	SE98000460	SE9700940
TIOTROPIUM BROMIDE	SPRAY, METERED;INHALATION	SPIRIVA RESPIMAT	BOEHRINGER INGELHEIM	EQ 0.0025MG BASE/INH	N021936	1	2014-09-24	2016-12-16	5. Mechanical counter for a metering apparatus	Device	US6149054	US6149054A	Mechanical counter for a metering apparatus	PCT No. PCT/EP96/05758 Sec. 371 Date Oct. 31, 1998 Sec. 102(e) Date Oct. 31, 1998 PCT Filed Dec. 19, 1996 PCT Pub. No. WO97/24586 PCT Pub. Date Jul. 10, 1997A metering apparatus for metering for example a medicament requires a device with which the number of metering portions is displayed. The known display devices however are not suitable for a metering apparatus having two housing portions whic…	1998-10-31	US09091999	BOEHRINGER	BOEHRINGER INGELHEIM INT	BOEHRINGER INGELHEIM INT	BOEHRINGER INGELHEIM INTERNATION GMBH	Sterne, Kessler, Goldstein & Fox P.L.L.C.	US3078011A; US4817822A; US5114406A; US5279586A; US5349945A; US5372128A; US5394868A; US5505195A; US5687710A; EP114617B1; DE1775594A1; DE4004904A1; GB2110183A; WO8605991A1; WO9321980A1	US7543582B2; US7568481B2; US7575130B2; US7584712B2; US7597102B2; US7621273B2; US7650883B2; US7516738B2; US7341057B2; US7100530B2; US6997349B2; US7004164B2; US6938796B2; US6953039B2; US6926002B2; US6745760B2; US6761161B2; US6561384B2; US6729330B2; US6435372B1; US6336453B1; USD0456292S; US6328037B1; US7721731B2; US7743945B2; US7757688B2; US7814900B2; US7823584B2; US7849851B2; US7886934B2; US7984826…	1. A mechanical counter for a metering apparatus having a first housing portion and a second housing portion coaxially arranged which are rotated relative to each other when the metering apparatus is operated, the mechanical counter comprising: a spindle with a screwthread thereon, an axis of which extends substantially parallel to an axis of the metering apparatus and which is disposed in the re…	G01F11/20	ZA9610851A; CA2238760C; EE4165B1; AU727516B2; ES2273954T3; NO982992A; EE9800210A; DE69626411D1; DE69636628T2; IL124573D0; CZ9802049A3; HRP960617A2; PL327571A1; CN1205769A; HU9903725A2; AT342082T; DE69626411T2; EA334B1; NZ325801A; CA2238760A1; DK870178T3; BRPI9612394A; HRP960617B1; KR100418142B1; SK89098A3; JP2000503113A; CN1109881C; NO320177B1; NO982992D0; WO9724586A1; TR9801234T2; HU9903725A2; H…	EP1254678A3; EP1254678A2; EP870178B1; EP870178A1; JP3474580B2; WO9724586A1; AT233399T; DE19549033C1; DE69626411D1; DE69636628D1; DE69626411T2; EP1254678B1; AU727516B2; US6149054A; EE9800210A; EE4165B1; EA334B1; CZ9802049A3; CZ295757B6; AU1303597A; CA2238760A1; CA2238760C; EG21148A; DK1254678T3; DK870178T3; BG102540A; BG63553B1; ES2188806T3; CN1205769A; CN1109881C; TR9801234T2; HU9903725A2; HU9903…	CIRILLO PASQUALE	1995-12-28	2000-11-21		,	1998-12-31,AS,ASSIGNMENT,BOEHRINGER INGELHEIM INTERNATION GMBH, GERMANY; 2001-10-30,CC,CERTIFICATE OF CORRECTION,; 2004-05-04,FPAY,FEE PAYMENT,; 2008-05-19,FPAY,FEE PAYMENT,; 2012-05-15,FPAY,FEE PAYMENT,	2001-10-30 - a Certificate of Correction was issued for this patent; 2001-10-30 - a Certificate of Correction was issued for this patent; 1998-12-31 - 009679/0817 - BOEHRINGER INGELHEIM INTERNATION GMBH - ASSIGNMENT OF ASSIGNORS INTEREST (SEE DOCUMENT FOR DETAILS).	Filed: 1998-10-31 - FILED; Fee paid: 2004-05-04 - PAYMENT OF MAINTENANCE FEE, 4TH YEAR, LARGE ENTITY.; Fee paid: 2008-05-19 - PAYMENT OF MAINTENANCE FEE, 8TH YEAR, LARGE ENTITY.; Fee paid: 2012-05-15 - PAYMENT OF MAINTENANCE FEE, 12TH YEAR, LARGE ENTITY.; Owner: 1998-06-26 - CIRILLO PASQUALE; Owner: 1998-06-26 - EICHER JOACHIM; Owner: 1998-06-26 - BOEHRINGER INGELHEIM INTERNATIONAL; Owner: 1998-0…	1996-12-19	EP96005758	DE19549033
FLUTICASONE PROPIONATE; SALMETEROL XINAFOATE	AEROSOL, METERED;INHALATION	ADVAIR HFA	GLAXO GRP LTD	0.045MG/INH;EQ 0.021MG BASE/INH	N021254	1	2006-06-08	2018-07-16	7. Indicating device	Device	US6161724	US6161724A	Indicating device	An indicating device for use with a dispensing device that dispenses metered dosages of a medicament from a container having a valve moveable between an open and closed position. In a preferred embodiment, the container is reciprocally moveable within the housing along a longitudinal axis. The housing preferably has a well adapted to receive a valve stem and an exhaust port. The well communicates…	1998-09-08	US09149708		1263152	1263152 ONTARIO INC	TRUDELL MEDICAL INTERNATIONAL	Brinks Hofer Gilson & Lione	US34847A; US165054A; US498851A; US1219858A; US2455962A; US2580292A; US2587147A; US2630027A; US2644452A; US2767680A; US2883086A; US2939597A; US2943730A; US2953242A; US3073468A; US3085745A; US3119557A; US3120318A; US3148801A; US3151599A; US3170597A; US3187963A; US3191867A; US3334731A; US3344951A; US3419187A; US3446179A; US3477561A; US3495567A; US3511409A; US3549057A; US3572282A; US3589563A; US36123…	WO02096490A3; WO02096490A3; US7195134B2; US7191918B2; US7543582B2; US7568481B2; US7570164B2; US7575130B2; US7584712B2; US7597102B2; US7621273B2; US7650883B2; US7659819B2; USD0610249S; US7661423B2; US7516738B2; US7510100B2; US7456746B2; US7407066B2; US7341057B2; US7143908B2; US7100530B2; US7107986B2; US7128068B2; US6997349B2; US7004164B2; US6938796B2; US6953039B2; US6926002B2; US6745760B2; US67611…	1. An indicating device for a dispenser that dispenses metered dosages of a substance from a container having a valve moveable between a closed position and an open position, said container dispensing said metered dosage when said valve is moved to the open position, said indicating device comprising: a housing comprising at least one engagement member; a plurality of indicator members coaxially …	A61M15/00	JP2008100089A; CA2635426A1; CA2789270A1; CA2315777C; CA2635426C; JP2002528144A; AU1777499A; AU753568B2; CA2315777A1; CA2604067A1; CA2848957A1; ZA9900197A; US7143908B2; JP4686661B2; DE69918267D1; DE69918267T2; EP1449557A3; EP1047467A2; EP1449557A2; EP1047467B1; EP1047467A1; US6142339A; US20060086749A1; US20060207998A1; US6561384B2; US6938796B2; US6997349B2; WO9936115A2; WO9936115A3; WO9936115A8; C…	ZA9900197A; US6142339A; US6161724A	BLACKER RICHARD	1998-01-16	2000-12-19	,	,	1999-01-04,AS,ASSIGNMENT,1263152 ONTARIO INC., CANADA; 2004-06-03,FPAY,FEE PAYMENT,; 2005-01-18,AS,ASSIGNMENT,TRUDELL MEDICAL INTERNATIONAL, CANADA; 2008-04-09,FPAY,FEE PAYMENT,; 2012-06-19,FPAY,FEE PAYMENT,	1999-01-04 - 009679/0066 - 1263152 ONTARIO INC. - ASSIGNMENT OF ASSIGNORS INTEREST (SEE DOCUMENT FOR DETAILS).; 2005-01-18 - 015603/0192 - TRUDELL MEDICAL INTERNATIONAL - ASSIGNMENT OF ASSIGNORS INTEREST (SEE DOCUMENT FOR DETAILS).	Filed: 1998-09-08 - FILED; Fee paid: 2004-06-03 - PAYMENT OF MAINTENANCE FEE, 4TH YEAR, LARGE ENTITY.; Fee paid: 2008-04-09 - PAYMENT OF MAINTENANCE FEE, 8TH YEAR, LARGE ENTITY.; Fee paid: 2012-06-19 - PAYMENT OF MAINTENANCE FEE, 12TH YEAR, LARGE ENTITY.; Owner: 1998-09-03 - BLACKER RICHARD; Owner: 1998-09-03 - ENGELBRETH DANIEL K; Owner: 1998-09-03 - SCHMIDT JAMES J; Owner: 1998-09-03 - 1263152;…			US09008184	US09008184
FLUTICASONE PROPIONATE	AEROSOL, METERED;INHALATION	FLOVENT HFA	GLAXO GRP LTD	0.22MG/INH	N021433	1	2004-05-14	2018-07-16	1. Indicating device	Device	US6161724	US6161724A	Indicating device	An indicating device for use with a dispensing device that dispenses metered dosages of a medicament from a container having a valve moveable between an open and closed position. In a preferred embodiment, the container is reciprocally moveable within the housing along a longitudinal axis. The housing preferably has a well adapted to receive a valve stem and an exhaust port. The well communicates…	1998-09-08	US09149708		1263152	1263152 ONTARIO INC	TRUDELL MEDICAL INTERNATIONAL	Brinks Hofer Gilson & Lione	US34847A; US165054A; US498851A; US1219858A; US2455962A; US2580292A; US2587147A; US2630027A; US2644452A; US2767680A; US2883086A; US2939597A; US2943730A; US2953242A; US3073468A; US3085745A; US3119557A; US3120318A; US3148801A; US3151599A; US3170597A; US3187963A; US3191867A; US3334731A; US3344951A; US3419187A; US3446179A; US3477561A; US3495567A; US3511409A; US3549057A; US3572282A; US3589563A; US36123…	WO02096490A3; WO02096490A3; US7195134B2; US7191918B2; US7543582B2; US7568481B2; US7570164B2; US7575130B2; US7584712B2; US7597102B2; US7621273B2; US7650883B2; US7659819B2; USD0610249S; US7661423B2; US7516738B2; US7510100B2; US7456746B2; US7407066B2; US7341057B2; US7143908B2; US7100530B2; US7107986B2; US7128068B2; US6997349B2; US7004164B2; US6938796B2; US6953039B2; US6926002B2; US6745760B2; US67611…	1. An indicating device for a dispenser that dispenses metered dosages of a substance from a container having a valve moveable between a closed position and an open position, said container dispensing said metered dosage when said valve is moved to the open position, said indicating device comprising: a housing comprising at least one engagement member; a plurality of indicator members coaxially …	A61M15/00	JP2008100089A; CA2635426A1; CA2789270A1; CA2315777C; CA2635426C; JP2002528144A; AU1777499A; AU753568B2; CA2315777A1; CA2604067A1; CA2848957A1; ZA9900197A; US7143908B2; JP4686661B2; DE69918267D1; DE69918267T2; EP1449557A3; EP1047467A2; EP1449557A2; EP1047467B1; EP1047467A1; US6142339A; US20060086749A1; US20060207998A1; US6561384B2; US6938796B2; US6997349B2; WO9936115A2; WO9936115A3; WO9936115A8; C…	ZA9900197A; US6142339A; US6161724A	BLACKER RICHARD	1998-01-16	2000-12-19	,	,	1999-01-04,AS,ASSIGNMENT,1263152 ONTARIO INC., CANADA; 2004-06-03,FPAY,FEE PAYMENT,; 2005-01-18,AS,ASSIGNMENT,TRUDELL MEDICAL INTERNATIONAL, CANADA; 2008-04-09,FPAY,FEE PAYMENT,; 2012-06-19,FPAY,FEE PAYMENT,	1999-01-04 - 009679/0066 - 1263152 ONTARIO INC. - ASSIGNMENT OF ASSIGNORS INTEREST (SEE DOCUMENT FOR DETAILS).; 2005-01-18 - 015603/0192 - TRUDELL MEDICAL INTERNATIONAL - ASSIGNMENT OF ASSIGNORS INTEREST (SEE DOCUMENT FOR DETAILS).	Filed: 1998-09-08 - FILED; Fee paid: 2004-06-03 - PAYMENT OF MAINTENANCE FEE, 4TH YEAR, LARGE ENTITY.; Fee paid: 2008-04-09 - PAYMENT OF MAINTENANCE FEE, 8TH YEAR, LARGE ENTITY.; Fee paid: 2012-06-19 - PAYMENT OF MAINTENANCE FEE, 12TH YEAR, LARGE ENTITY.; Owner: 1998-09-03 - BLACKER RICHARD; Owner: 1998-09-03 - ENGELBRETH DANIEL K; Owner: 1998-09-03 - SCHMIDT JAMES J; Owner: 1998-09-03 - 1263152;…			US09008184	US09008184
FLUTICASONE PROPIONATE; SALMETEROL XINAFOATE	AEROSOL, METERED;INHALATION	ADVAIR HFA	GLAXO GRP LTD	0.045MG/INH;EQ 0.021MG BASE/INH	N021254	1	2006-06-08	2018-06-23	1. Valve for aerosol container	Device	US6170717	US6170717B1	Valve for aerosol container	Valve for an aerosol container for dispensing a suspension of a substance in a liquid propellant contained therein. The valve comprises a valve body (1) having at least one orifice (16) to allow a quantity of the suspension to pass from the container into the valve. The valve further comprises a ring (18) disposed around the valve body (1), the ring being positioned below the at least one orifice…	1999-09-13	US09331801	GLAXO WELLCOME	GLAXO WELCOME	Glaxo Wellcome Inc.	SMITHKLINE BEECHAM CORPORATION	Rogers, Christopher P.	US4867352A; US4944433A; US5037012A; US5632421A; US5697532A; US5904274A; EP0 774423; GB2206100A; GB2206099A; WO9008075A1; WO9429192A1	US7661423B2; US7350676B2; US7278556B2; US6966467B2; US6978916B2; US6843392B1; US6871763B2; US6832704B2; US6607106B2; US6510969B2; US6315173B1; US7997458B2; US7997459B2; WO2006038874A1; CN101351392B; US8251255B1; US8336742B2; US8342421B2; US8353465B2; US8523025B2; US8551572B1; US8561840B2; US8580349B1; US8608002B2; US8622255B2; WO2013114373A1; WO2013114371A1; US8784942B2; US8820656B2; US2012018078…	1. A valve for use in an aerosol container for dispensing a suspension of a drug particles in a liquid propellant contained therein comprising:a valve body;at least one orifice in the valve body to allow a quantity of the suspension to pass from the container into the valve;a ring disposed around the valve body and positioned below the at least one orifice, the ring having a trough below the at l…	B65D83/44	KR100541308B1; JP2000516898A; AT317812T; US20050183720A1; ES2175515T3; CN1241979A; AT263721T; IS5090A; DK1415934T3; PL334354A1; ES2220619T3; NO993173D0; AR011308A1; MY121679A; TR9901470T2; HU225814B1; DE69735247T2; IN194781A1; IL130549D0; AU734427B2; CA2276163C; PT1145987T; US6510969B2; US6966467B2; CN1094876C; NO993173A; WO9829321A1; CO4771155A1; HK1021526A1; HK1065754A1; HU1759A2; HU1759A3; DE6…	DE69735247T2; ID22699A; HU225814B1; DE69711710D1; KR100541308B1; HK1021526A1; AT215501T; AT263721T; AT317812T; PT1415934T; US6315173B1; AP988A; AP9901587D0; JP2000516898A; DE69711710T2; IL130549A; IL130549D0; NZ336334A; AU5762798A; AU734427B2; PL334354A1; PL189244B1; PT1145987T; PT958201T; US20020082581A1; US20030136802A1; WO9829321A1; AR011308A1; HK1065754A1; MY121679A; TR9901470T2; HU1759A2; HU…	Di Giovanni, Patrick	1996-12-27	2001-01-09		Bomberg, Kenneth	2000-05-08,AS,ASSIGNMENT,GLAXO WELLCOME INC., NORTH CAROLINA; 2004-06-04,AS,ASSIGNMENT,SMITHKLINE BEECHAM CORPORATION, PENNSYLVANIA; 2004-06-29,FPAY,FEE PAYMENT,; 2008-06-19,FPAY,FEE PAYMENT,; 2012-06-25,FPAY,FEE PAYMENT,	2000-05-08 - 010802/0472 - GLAXO WELLCOME INC. - ASSIGNMENT OF ASSIGNORS INTEREST (SEE DOCUMENT FOR DETAILS).; 2004-06-04 - 014693/0590 - SMITHKLINE BEECHAM CORPORATION - MERGER (SEE DOCUMENT FOR DETAILS).	Filed: 1999-09-13 - FILED; Fee paid: 2004-06-29 - PAYMENT OF MAINTENANCE FEE, 4TH YEAR, LARGE ENTITY.; Fee paid: 2008-06-19 - PAYMENT OF MAINTENANCE FEE, 8TH YEAR, LARGE ENTITY.; Fee paid: 2012-06-25 - PAYMENT OF MAINTENANCE FEE, 12TH YEAR, LARGE ENTITY.; Owner: 1997-12-23 - ROGERSON CHERYL VANESSA; Owner: 1997-12-23 - DIGIOVANNI PATRICK; Owner: 1997-12-23 - GLAXO WELCOME; Owner: 2001-03-30 - SMI…	1997-12-23	EP97007224	GB9626960
FLUTICASONE PROPIONATE	AEROSOL, METERED;INHALATION	FLOVENT HFA	GLAXO GRP LTD	0.22MG/INH	N021433	1	2004-05-14	2018-06-23	1. Valve for aerosol container	Device	US6170717	US6170717B1	Valve for aerosol container	Valve for an aerosol container for dispensing a suspension of a substance in a liquid propellant contained therein. The valve comprises a valve body (1) having at least one orifice (16) to allow a quantity of the suspension to pass from the container into the valve. The valve further comprises a ring (18) disposed around the valve body (1), the ring being positioned below the at least one orifice…	1999-09-13	US09331801	GLAXO WELLCOME	GLAXO WELCOME	Glaxo Wellcome Inc.	SMITHKLINE BEECHAM CORPORATION	Rogers, Christopher P.	US4867352A; US4944433A; US5037012A; US5632421A; US5697532A; US5904274A; EP0 774423; GB2206100A; GB2206099A; WO9008075A1; WO9429192A1	US7661423B2; US7350676B2; US7278556B2; US6966467B2; US6978916B2; US6843392B1; US6871763B2; US6832704B2; US6607106B2; US6510969B2; US6315173B1; US7997458B2; US7997459B2; WO2006038874A1; CN101351392B; US8251255B1; US8336742B2; US8342421B2; US8353465B2; US8523025B2; US8551572B1; US8561840B2; US8580349B1; US8608002B2; US8622255B2; WO2013114373A1; WO2013114371A1; US8784942B2; US8820656B2; US2012018078…	1. A valve for use in an aerosol container for dispensing a suspension of a drug particles in a liquid propellant contained therein comprising:a valve body;at least one orifice in the valve body to allow a quantity of the suspension to pass from the container into the valve;a ring disposed around the valve body and positioned below the at least one orifice, the ring having a trough below the at l…	B65D83/44	KR100541308B1; JP2000516898A; AT317812T; US20050183720A1; ES2175515T3; CN1241979A; AT263721T; IS5090A; DK1415934T3; PL334354A1; ES2220619T3; NO993173D0; AR011308A1; MY121679A; TR9901470T2; HU225814B1; DE69735247T2; IN194781A1; IL130549D0; AU734427B2; CA2276163C; PT1145987T; US6510969B2; US6966467B2; CN1094876C; NO993173A; WO9829321A1; CO4771155A1; HK1021526A1; HK1065754A1; HU1759A2; HU1759A3; DE6…	DE69735247T2; ID22699A; HU225814B1; DE69711710D1; KR100541308B1; HK1021526A1; AT215501T; AT263721T; AT317812T; PT1415934T; US6315173B1; AP988A; AP9901587D0; JP2000516898A; DE69711710T2; IL130549A; IL130549D0; NZ336334A; AU5762798A; AU734427B2; PL334354A1; PL189244B1; PT1145987T; PT958201T; US20020082581A1; US20030136802A1; WO9829321A1; AR011308A1; HK1065754A1; MY121679A; TR9901470T2; HU1759A2; HU…	Di Giovanni, Patrick	1996-12-27	2001-01-09		Bomberg, Kenneth	2000-05-08,AS,ASSIGNMENT,GLAXO WELLCOME INC., NORTH CAROLINA; 2004-06-04,AS,ASSIGNMENT,SMITHKLINE BEECHAM CORPORATION, PENNSYLVANIA; 2004-06-29,FPAY,FEE PAYMENT,; 2008-06-19,FPAY,FEE PAYMENT,; 2012-06-25,FPAY,FEE PAYMENT,	2000-05-08 - 010802/0472 - GLAXO WELLCOME INC. - ASSIGNMENT OF ASSIGNORS INTEREST (SEE DOCUMENT FOR DETAILS).; 2004-06-04 - 014693/0590 - SMITHKLINE BEECHAM CORPORATION - MERGER (SEE DOCUMENT FOR DETAILS).	Filed: 1999-09-13 - FILED; Fee paid: 2004-06-29 - PAYMENT OF MAINTENANCE FEE, 4TH YEAR, LARGE ENTITY.; Fee paid: 2008-06-19 - PAYMENT OF MAINTENANCE FEE, 8TH YEAR, LARGE ENTITY.; Fee paid: 2012-06-25 - PAYMENT OF MAINTENANCE FEE, 12TH YEAR, LARGE ENTITY.; Owner: 1997-12-23 - ROGERSON CHERYL VANESSA; Owner: 1997-12-23 - DIGIOVANNI PATRICK; Owner: 1997-12-23 - GLAXO WELCOME; Owner: 2001-03-30 - SMI…	1997-12-23	EP97007224	GB9626960
TIOTROPIUM BROMIDE	SPRAY, METERED;INHALATION	SPIRIVA RESPIMAT	BOEHRINGER INGELHEIM	EQ 0.0025MG BASE/INH	N021936	1	2014-09-24	2016-05-31	7. Device for mounting a component exposed to a pressurized fluid	Device	US6176442	US6176442B1	Device for mounting a component exposed to a pressurized fluid	The mounting of a component subjected to pressure from a fluid requires special precautions if the component is made of wear resistant, hard and hence generally brittle material and may be destroyed by locally raised stresses. A fluidic component of this kind, made, for example, of silicon/glass is arranged in an elastomeric shaped component, made, for example, of silicon rubber. The inner contou…	1998-11-12	US09051205	BOEHRINGER	BOEHRINGER INGELHEIM INTERNATIONAL	Boehringer Ingelheim International GmbH	BOEHRINGER INGELHEIM INTERNATIONAL GMBH	Sterne, Kessler Goldstein & Fox P.L.L.C.	US3997111A; US4150794A; US4244521A; US4313570A; US5033681A; DE41 15 131 A1; EP046 664; WO9407607A1	EP1706210B1; US7611694B2; US7510131B2; US7491719B2; US7243865B2; US6708898B1; US7727984B2; US7786111B2; US7837235B2; US7928123B2; US7935715B2; US8034809B2; US8044046B2; US8048899B2; US8178568B2; US8299103B2; US8299111B2; US8329735B2; US8349871B2; US8362039B2; US8372874B2; US8383615B2; US8383651B2; US8420809B2; US8546563B2; US8735430B2; US8829034B2; US8846936B2; US8865744B1; EA8630B1; WO2005065836…	1. A device comprising:a holder having a frustum-shaped recess formed therein;a fluidic nozzle component mounted in said recess of said holder, wherein said holder makes contact with said fluidic component at a low pressure end of said fluidic component, said frustum-shaped recess having a greater diameter at a high pressure end of said fluidic component than at the low pressure end of said fluid…	A61M11/00	CO4560341A1; HU9803001A3; PT853498T; SK42598A3; SK282587B6; PE27698A1; TR9800641T1; AT213968T; DE19536903C2; DE59608851D1; AU718175B2; ZA9608316A; US6176442B1; MY119110A; EE9800106A; EE3427B1; HU227787B1; EA261B1; NZ320158A; CZ9801012A3; SI853498T1; EG20768A; DK853498T3; PL325995A1; PL185111B1; PT853498E; ES2170270T3; CN1073472C; NO981524A; NO981524D0; HU9803001A2; HU9803001A2; DE19536903A1; EP85…	CO4560341A1; SK42598A3; TR9800641T1; ZA9608316A; PT853498T; SK282587B6; HU9803001A2; IL123948A; HR960447A2; NO981524A; HK1012178A1; HK1015303A1; MY119110A; PE27698A1; HU227787B1; AT213968T; DE19536903C2; DE59608851D1; EA261B1; NZ320158A; CZ9801012A3; CZ291243B6; SI853498T1; BG102360A; BG63816B1; BRPI9610757A; PL325995A1; PL185111B1; US6176442B1; NO981524D0; EE9800106A; EE3427B1; HU9803001A2; HU98…	Eicher, Joachim	1995-10-04	2001-01-23	Douglas, Lisa Ann	Kashnikow, Andres	1998-11-12,AS,ASSIGNMENT,BOEHRINGER INGELHEIM INTERNATIONAL GMBH, GERMANY; 2002-08-06,CC,CERTIFICATE OF CORRECTION,; 2004-07-14,FPAY,FEE PAYMENT,; 2008-07-17,FPAY,FEE PAYMENT,; 2012-07-19,FPAY,FEE PAYMENT,	2002-08-27 - a Certificate of Correction was issued for this patent; 2002-08-27 - a Certificate of Correction was issued for this patent; 1998-11-12 - 009574/0806 - BOEHRINGER INGELHEIM INTERNATIONAL GMBH - ASSIGNMENT OF ASSIGNORS INTEREST (SEE DOCUMENT FOR DETAILS).	Filed: 1998-11-12 - FILED; Fee paid: 2004-07-14 - PAYMENT OF MAINTENANCE FEE, 4TH YEAR, LARGE ENTITY.; Fee paid: 2008-07-17 - PAYMENT OF MAINTENANCE FEE, 8TH YEAR, LARGE ENTITY.; Fee paid: 2012-07-19 - PAYMENT OF MAINTENANCE FEE, 12TH YEAR, LARGE ENTITY.; Owner: 1998-10-09 - EICHER JOACHIM; Owner: 1998-10-09 - GESER JOHANNES; Owner: 1998-10-09 - BOEHRINGER INGELHEIM INTERNATIONAL; Fee: 2001-03-12…	1996-10-04	EP96004310	DE19536903
INSULIN GLULISINE RECOMBINANT	INJECTABLE;SUBCUTANEOUS	APIDRA SOLOSTAR	SANOFI AVENTIS US	300 UNITS/3ML	N021629	3	2009-02-24	2018-06-18	2. Insulin derivatives having a rapid onset of action	Formulation	US6221633	US6221633B1	Insulin derivatives having a rapid onset of action	The present invention relates to insulin derivatives which in comparison to human insulin, have an accelerated onset of action, to a process for their preparation and to their use, in particular in pharmaceutical preparations for the treatment of diabetes mellitus. In particular, the present invention relates to insulin derivatives or physiologically tolerable salts thereof in which asparagine (A…	1998-06-18	US09099307	AVENTIS	AVENTIS PHARMA	Aventis Pharma Deutschland GmbH	SANOFI-AVENTIS DEUTSCHLAND GMBH	Finnegan, Henderson, Farabow, Garrett & Dunner, L.L.P.	US3758683A; US3868358A; US4614730A; US4644057A; US4731405A; US4783441A; US4885164A; US5101013A; US5358857A; US5473049A; US5597796A; US5663291A; DE2219635A1; DE3240177A1; EP0 018 609; EP0 180 920; EP0 211 299; EP0 214 826; EP0 227 938; EP0 229 956; EP0 305 760; EP0 375 437; EP0 678 522; EP0 600 372; EP0 419 504; EP0 668 292; WO8300288A1; WO9007522A1; WO9200321A1	US7179788B2; US7160911B2; US7205290B2; US7196114B2; US7179792B2; US7193035B2; US7173151B2; US7179941B2; US7179788B2; DE102007008420A1; DE102008017590A1; US7666848B2; US7528155B2; US7498341B2; US7501440B2; US7452860B2; US7470706B2; US7387996B2; US7399777B2; US7402674B2; US7378440B2; US7365084B2; US7335671B2; US7288528B2; US7238663B2; US7241787B2; US7259177B2; US7262220B2; US7208504B2; US7220876B2;…	1. An insulin derivative or a physiologically tolerable salt thereof, in which asparagine (Asn) in position B3 of the B chain is replaced by a naturally occurring basic amino acid residue and at least one amino acid residue in the positions B27, B28 or B29 of the B chain is replaced by another naturally occurring neutral or acidic amino acid residue. 2. An insulin derivative or a physiologically …	C12N15/09	RU2207874C9; LU91138A9; NZ330700A; AU740344B2; ID20462A; CN1203238A; TR9801144A2; TR9801144A3; HU9801368A2; HU9801368A3; DE59812316D1; IL125006D0; SK83698A3; HK1016616A1; UA65529C2; DE19726167A1; EP885961B1; EP885961A1; IN1346CHE1998A; CA2235443A1; CA2235443C; BRPI9803708A; PT885961E; KR1019990007117A; JP11009291A; JP3676573B2; NO982860A; NO321720B1; NO982860D0; NO2006014I2; HU9801368A2; HU221176…	DE19726167B4; RU2207874C9; TR9801144A3; IL125006D0; US6221633B1; SK83698A3; HU9801368A2; UA65529C2; DE122004000049I1; CA2235443A1; PL196626B1; NO321720B1; NO982860D0; HK1016616A1; HU221176B1; DE19726167A1; DE122004000049I2; EP885961B1; EP885961A1; IN1346CHE1998A; CZ295964B6; CA2235443C; BRPI9803708A; PT885961T; PT885961E; KR1019990007117A; JP11009291A; NO982860A; NO2006014I1; NO2006014I2; TR98011…	Ertl, Johann	1997-06-20	2001-04-24		Saoud, Christine J.	1998-10-14,AS,ASSIGNMENT,HOECHST MARION ROUSSEL DEUTSCHLAND GMBH, GERMANY; 2000-08-18,AS,ASSIGNMENT,AVENTIS PHARMA DEUTSCHLAND GMBH, GERMANY; 2002-03-05,CC,CERTIFICATE OF CORRECTION,; 2004-03-16,RR,REQUEST FOR REEXAMINATION FILED,; 2004-07-16,FPAY,FEE PAYMENT,; 2005-11-18,AS,ASSIGNMENT,SANOFI-AVENTIS DEUTSCHLAND GMBH, GERMANY; 2005-11-18,AS,ASSIGNMENT,SANOFI-AVENTIS DEUTSCHLAND GMBH,GERMANY; 2005…	2002-03-26 - a Certificate of Correction was issued for this patent; 2002-03-26 - a Certificate of Correction was issued for this patent; 2007-11-13 - a Certificate of Correction was issued for this patent; 2007-12-11 - a Certificate of Correction was issued for this patent; 2008-01-01 - a Certificate of Correction was issued for this patent; 2009-01-06 - a Certificate of Correction was issued fo…	Filed: 1998-06-18 - FILED; Fee paid: 2004-07-16 - PAYMENT OF MAINTENANCE FEE, 4TH YEAR, LARGE ENTITY.; Fee paid: 2008-09-24 - PAYMENT OF MAINTENANCE FEE, 8TH YEAR, LARGE ENTITY.; Fee paid: 2012-09-26 - PAYMENT OF MAINTENANCE FEE, 12TH YEAR, LARGE ENTITY.; Owner: 1998-06-18 - ERTL JOHANN; Owner: 1998-06-18 - HABERMANN PAUL; Owner: 1998-06-18 - GEISEN KARL; Owner: 1998-06-18 - SEIPKE GERHARD; Owner…			DE19726167
MOMETASONE FUROATE	POWDER;INHALATION	ASMANEX TWISTHALER	MERCK SHARP DOHME	0.22MG/INH	N021067	1	2005-03-30	2017-08-20	4. Powdered medication inhaler	Device	US6240918	US6240918B1	Powdered medication inhaler	A powder dispenser includes a reservoir body including a supply of powder and an inhalation conduit; a driving body for rotating the reservoir body and including upper recesses and two spring fingers in lower driving recesses thereof; a rotatable metering plate for carrying a metered amount of powder from the supply to the inhalation conduit, and having an underside with ribs; a gas permeable ret…	1997-02-20	US08803363	SCHERING	SCHERING CORPORATION	Schering Corporation	MERCK SHARP & DOHME CORP.	Franks, Robert A.	US2432641A; US2456451A; US2604094A; US3024787A; US3587573A; US3687375A; US4668218A; US4907583A; US5033463A; US5113855A; US5129582A; US5351683A; US5394868A; US5415162A; US5429122A; US5503144A; US5549101A; US5645050A; US5687710A; US5740792A; US5740794A; US5765552A; US5785049A; US5829434A; EP0 652 022; WO9007351A1; WO9010470A1; WO9112040A1; WO9412230A1	WO2004064705A3; US7540282B2; US7571723B2; US7571724B2; EP1779884B1; US7464704B2; US7387122B2; US7322352B2; US7302948B2; USD0550835S; US7207330B1; US7219665B1; US7143764B1; US6772756B2; US6752153B1; US6701917B2; US6626171B2; US6595210B2; US6526969B2; US6484717B1; US6484718B1; US6347629B1; US7721731B2; US7726555B2; US7766188B2; US7779836B2; CN1684732B; US7802570B2; US7814900B2; US7819285B2; US78279…	1. A powder dispenser comprising:a supply holder for holding a supply of powdered material to be dispensed;an inhalation conduit extending in a first direction and positioned in displaced relation to said supply holder;a device for carrying a predetermined amount of said powdered material from said supply holder to said inhalation conduit; anda nozzle for reducing particle sizes of agglomerates o…	A61M/	US6240918B1	US6240918B1	Ambrosio, Thomas J.	1997-02-20; 1996-02-21	2001-06-05	Weiss, Jr., Joseph F.	Lewis, Aaron J.	1998-09-21,AS,ASSIGNMENT,SCHERING CORPORATION, NEW JERSEY; 2004-09-29,FPAY,FEE PAYMENT,; 2008-09-18,FPAY,FEE PAYMENT,; 2012-08-30,AS,ASSIGNMENT,MERCK SHARP & DOHME CORP., NEW JERSEY; 2012-10-04,FPAY,FEE PAYMENT,	1998-09-21 - 009474/0354 - SCHERING CORPORATION - ASSIGNMENT OF ASSIGNORS INTEREST (SEE DOCUMENT FOR DETAILS).; 2012-08-30 - 028884/0151 - MERCK SHARP & DOHME CORP. - CHANGE OF NAME (SEE DOCUMENT FOR DETAILS).	Filed: 1997-02-20 - FILED; Fee paid: 2004-09-29 - PAYMENT OF MAINTENANCE FEE, 4TH YEAR, LARGE ENTITY.; Fee paid: 2008-09-18 - PAYMENT OF MAINTENANCE FEE, 8TH YEAR, LARGE ENTITY.; Fee paid: 2012-10-04 - PAYMENT OF MAINTENANCE FEE, 12TH YEAR, LARGE ENTITY.; Owner: 1997-02-20 - AMBROSIO THOMAS J; Owner: 1997-02-20 - BENSON WARREN A. JR; Owner: 1997-02-20 - DAO KIM C; Owner: 1997-02-20 - KENYON DAVID…			US08803363; US60012029	US60012029; US60012029
CICLESONIDE	AEROSOL, METERED;INHALATION	ALVESCO	TAKEDA GMBH	0.08MG/INH	N021658	2	2008-01-10	2018-05-13	4. Medicinal aerosol formulation of ciclesonide and related compounds	Formulation	US6264923	US6264923B1	Medicinal aerosol formulation of ciclesonide and related compounds	A pharmaceutical aerosol formulation suitable for oral and/or nasal inhalation including an anti-inflammatory steroid of the formulain which:R1is 1-butyl, 2-butyl, cyclohexyl or phenyl andR2is acetyl or isobutanoyl, in particular ciclesonide. The formulations also include hydrofluorocarbon propellants such as HFC134aand/or227, and cosolvent such as ethanol in an amount sufficient to solubilize th…	1999-11-15	US09440797	3M	3M INNOVATIVE PROPERTIES	3M Innovative Properties Company	TAKEDA GMBH	Ringsred, Ted K.	US5482934A; US5653961A; US5653962A; US5674473A; US5776432A; US5980867A; DE19541689A1; EP0372777; EP0553298; GB2247680A; WO9104011A1; WO9111495A1; WO9111173A1; WO9114422A1; WO9311743A1; WO9517195A1; WO9629985A1; WO9809982A1	US7390796B2; EP2319858A1; AU2004271744B2; WO2011135585A2; US8252268B2; US8371292B2; US20100120737A1; WO2013024070A1; US20040023935A1; US20040109826A1; US20040235811A1; US20050153946A1; US20050207984A1	1. A pharmaceutical composition comprising a therapeutically effective amount of a compound of theformula:in which:R1is 1-butyl, 2-butyl, cyclohexyl or phenyl andR2is acetyl or isobutanoyl, and a propellant selected from 1,1,1,2-tetrafluoroethane, 1,1,1,2,3,3,3-heptafluoropropane and a mixture thereof, and ethanol in an amount effective to solubilize the compound of formula (I) and optionally a s…	A61K9/00	DE69816811D1; DE69816811T2; AT245966T; AU726835B2; US6120752A; JP2011102301A; HU2691A2; HU2691A3; IL132738A; IL132738D0; YUP59899A; JP2001526685A; NO327716B1; HK1027027A1; EP983058B1; EP983058A1; GB9710496D0; GB9803990D0; NZ500874A; SI983058T1; DK983058T3; PL336885A1; PL191523B1; KR100527643B1; SK157699A3; NO995667A; NO995667D0; NO2009024I2; WO9852542A1; RS49628B; TR9902863T2; HU226694B1; EA2381B…	US6264923B1	Oliver, Martin J.	1998-05-13	2001-07-24	McQueeney, P.	Page, Thurman K.	2001-02-16,AS,ASSIGNMENT,3M INNOVATIVE PROPERTIES COMPANY, MINNESOTA; 2002-01-15,CC,CERTIFICATE OF CORRECTION,; 2003-02-04,CC,CERTIFICATE OF CORRECTION,; 2003-11-14,AS,ASSIGNMENT,ALTANA PHARMA AG, GERMANY; 2005-01-24,FPAY,FEE PAYMENT,; 2008-01-25,AS,ASSIGNMENT,NYCOMED GMBH, GERMANY; 2009-01-26,FPAY,FEE PAYMENT,; 2012-12-27,FPAY,FEE PAYMENT,; 2013-03-21,AS,ASSIGNMENT,TAKEDA GMBH, GERMANY	2002-02-05 - a Certificate of Correction was issued for this patent; 2002-02-05 - a Certificate of Correction was issued for this patent; 2003-02-25 - a Certificate of Correction was issued for this patent; 2003-02-25 - a Certificate of Correction was issued for this patent; 2001-02-16 - 011554/0286 - 3M INNOVATIVE PROPERTIES COMPANY - ASSIGNMENT OF ASSIGNORS INTEREST (SEE DOCUMENT FOR DETAILS).;…	Filed: 1999-11-15 - FILED; Fee paid: 2005-01-24 - PAYMENT OF MAINTENANCE FEE, 4TH YEAR, LARGE ENTITY.; Fee paid: 2009-01-26 - PAYMENT OF MAINTENANCE FEE, 8TH YEAR, LARGE ENTITY.; Fee paid: 2012-12-27 - PAYMENT OF MAINTENANCE FEE, 12TH YEAR, LARGE ENTITY.; Owner: 1999-11-15 - MINNESOTA MINING & MANUFACTURING COMPANY; Owner: 2001-01-08 - 3M INNOVATIVE PROPERTIES; Owner: 2002-07-01 - ALTANA PHARMA; …			US09076958	US09076958
BUDESONIDE	POWDER, METERED;INHALATION	PULMICORT FLEXHALER	ASTRAZENECA	0.08MG/INH	N021949	1	2006-07-12	2018-01-09	1. Formulation for inhalation	Device	US6287540	US6287540B1	Formulation for inhalation	A dry powder composition comprising one more potent pharmaceutically active substances and a carrier substance, all of which are in finely divided form, wherein the formulation has a poured bulk density of from 0.28 to 0.38 g/ml is useful in the treatment of respiratory disorders.	1999-11-02	US09431916	ASTRA	ASTRA	Astra Aktiebolag	Astra Aktiebolag	Fish & Richardson P.C.	US4199578A; US4414209A; US4524769A; US4534345A; US4590206A; US5192548A; US5355872A; US5474759A; US5503869A; US5538999A; US5551489A; US5562923A; US5614514A; US5628307A; US5637620A; US5647347A; US5654007A; US5655523A; US5674860A; US5674861A; US5700410A; US5709884A; US5736124A; US6030604A; WO9311773A1; WO9505805A1; WO9509616A1; WO9815280A1	US7172752B2; US7541385B2; RU2371171C2; US7473710B2; US7462645B2; US7465756B2; US7348362B2; US7267813B2; US6814953B2; US6702997B2; US6667344B2; US6632842B2; CN1942172B; US7931022B2; AU2005224008B2; US8114912B2; US8153104B2; US8623922B2; US8623851B2; US8716348B2; US20100236550A1; US20030075172A1; US20030114428A1; US20030140920A1; US20030191151A1; US20030203930A1; US20040028619A1; US20040052732A1; W…	1. A dry powder composition comprising one potent therapeutically active substance and a carrier substance, both of which are in finely divided form, wherein the composition has a poured bulk density of from 0.28 to 0.38 g/ml and said finely divided therapeutically active substance and said finely divided carrier substance are substantially uniformly distributed throughout the composition. 2. The…	A61K/	US6287540B1	US6287540B1	Trofast, Jan	1998-01-09	2001-09-11		Weddington, Kevin E.	2005-02-23,FPAY,FEE PAYMENT,; 2008-04-08,CC,CERTIFICATE OF CORRECTION,; 2008-09-30,FPAY,FEE PAYMENT,; 2013-02-13,FPAY,FEE PAYMENT,	2008-04-29 - a Certificate of Correction was issued for this patent	Filed: 1999-11-02 - FILED; Fee paid: 2005-02-23 - PAYMENT OF MAINTENANCE FEE, 4TH YEAR, LARGE ENTITY.; Fee paid: 2008-09-30 - PAYMENT OF MAINTENANCE FEE, 8TH YEAR, LARGE ENTITY.; Fee paid: 2013-02-13 - PAYMENT OF MAINTENANCE FEE, 12TH YEAR, LARGE ENTITY.; Owner: 1999-11-02 - ASTRA			SE9700135	US09004902
FLUTICASONE PROPIONATE; SALMETEROL XINAFOATE	AEROSOL, METERED;INHALATION	ADVAIR HFA	GLAXO GRP LTD	0.045MG/INH;EQ 0.021MG BASE/INH	N021254	1	2006-06-08	2018-06-23	1. Valve for aerosol container	Device	US6315173	US6315173B1	Valve for aerosol container	Valve for an aerosol container for dispensing a suspension of a substance in a liquid propellant contained therein The valve comprises a valve body (1) having at least one orifice (16) to allow a quantity of the suspension to pass from the container into the valve. The valve further comprises a ring (18) disposed around the valve body (1), the ring being positioned below the at least one orifice …	2000-11-10	US09709084	SMITHKLINE BEECHAM	SMITHKLINE BEECHAM	SmithKline Beecham Corporation	SMITHKLINE BEECHAM CORPORATION	Rogers, Christopher P.	US4867352A; US4944433A; US5037012A; US5632421A; US5697532A; US5904274A; US6170717B1	US7571841B2; US7392922B2; US7350676B2; US7278556B2; US6966467B2; US6843392B1; US6607106B2; US6510969B2; US8088127B2; US8172827B2; US8226638B2; US8483831B1; US8489192B1; WO2012041031A1; WO2008049107A1; US8731672B2; US8740895B2; US8777943B2; US8808280B2; US8821489B2; US8911439B2; US8932289B2; US20120168463A1; US8961507B2; US8961508B2; US9005195B2; US9017324B2; US20130161352A1; US9038858B2; WO201302…	1. A metering valve comprising:a valve body;a metering chamber;a valve stem;one or more stem seals;at least one orifice in the valve body; and,a ring having a trough disposed around the valve body, wherein the ring further includes an annular wall interrupted with a plurality of slots forming a plurality of vanes, wherein, upon shaking of the valve, the suspension flows around the plurality of va…	B65D83/44	KR100541308B1; JP2000516898A; AT317812T; US20050183720A1; ES2175515T3; CN1241979A; AT263721T; IS5090A; DK1415934T3; PL334354A1; ES2220619T3; NO993173D0; AR011308A1; MY121679A; TR9901470T2; HU225814B1; DE69735247T2; IN194781A1; IL130549D0; AU734427B2; CA2276163C; PT1145987T; US6510969B2; US6966467B2; CN1094876C; NO993173A; WO9829321A1; CO4771155A1; HK1021526A1; HK1065754A1; HU1759A2; HU1759A3; DE6…	DE69735247T2; ID22699A; HU225814B1; DE69711710D1; KR100541308B1; HK1021526A1; AT215501T; AT263721T; AT317812T; PT1415934T; US6315173B1; AP988A; AP9901587D0; JP2000516898A; DE69711710T2; IL130549A; IL130549D0; NZ336334A; AU5762798A; AU734427B2; PL334354A1; PL189244B1; PT1145987T; PT958201T; US20020082581A1; US20030136802A1; WO9829321A1; AR011308A1; HK1065754A1; MY121679A; TR9901470T2; HU1759A2; HU…	Di Giovanni, Patrick	1996-12-27	2001-11-13		Bomberg, Kenneth	2002-12-03,AS,ASSIGNMENT,SMITHKLINE BEECHAM CORPORATION, PENNSYLVANIA; 2005-03-29,FPAY,FEE PAYMENT,; 2009-03-26,FPAY,FEE PAYMENT,; 2013-03-18,FPAY,FEE PAYMENT,	2002-12-03 - 013277/0666 - SMITHKLINE BEECHAM CORPORATION - MERGER (SEE DOCUMENT FOR DETAILS).	Filed: 2000-11-10 - FILED; Fee paid: 2005-03-29 - PAYMENT OF MAINTENANCE FEE, 4TH YEAR, LARGE ENTITY.; Fee paid: 2009-03-26 - PAYMENT OF MAINTENANCE FEE, 8TH YEAR, LARGE ENTITY.; Fee paid: 2013-03-18 - PAYMENT OF MAINTENANCE FEE, 12TH YEAR, LARGE ENTITY.; Owner: 2000-11-10 - GLAXO WELCOME; Owner: 2001-03-30 - SMITHKLINE BEECHAM; Fee: 2005-04-11 - PAYOR NUMBER ASSIGNED.			GB9626960	US09331801
FLUTICASONE PROPIONATE	AEROSOL, METERED;INHALATION	FLOVENT HFA	GLAXO GRP LTD	0.22MG/INH	N021433	1	2004-05-14	2018-06-23	1. Valve for aerosol container	Device	US6315173	US6315173B1	Valve for aerosol container	Valve for an aerosol container for dispensing a suspension of a substance in a liquid propellant contained therein The valve comprises a valve body (1) having at least one orifice (16) to allow a quantity of the suspension to pass from the container into the valve. The valve further comprises a ring (18) disposed around the valve body (1), the ring being positioned below the at least one orifice …	2000-11-10	US09709084	SMITHKLINE BEECHAM	SMITHKLINE BEECHAM	SmithKline Beecham Corporation	SMITHKLINE BEECHAM CORPORATION	Rogers, Christopher P.	US4867352A; US4944433A; US5037012A; US5632421A; US5697532A; US5904274A; US6170717B1	US7571841B2; US7392922B2; US7350676B2; US7278556B2; US6966467B2; US6843392B1; US6607106B2; US6510969B2; US8088127B2; US8172827B2; US8226638B2; US8483831B1; US8489192B1; WO2012041031A1; WO2008049107A1; US8731672B2; US8740895B2; US8777943B2; US8808280B2; US8821489B2; US8911439B2; US8932289B2; US20120168463A1; US8961507B2; US8961508B2; US9005195B2; US9017324B2; US20130161352A1; US9038858B2; WO201302…	1. A metering valve comprising:a valve body;a metering chamber;a valve stem;one or more stem seals;at least one orifice in the valve body; and,a ring having a trough disposed around the valve body, wherein the ring further includes an annular wall interrupted with a plurality of slots forming a plurality of vanes, wherein, upon shaking of the valve, the suspension flows around the plurality of va…	B65D83/44	KR100541308B1; JP2000516898A; AT317812T; US20050183720A1; ES2175515T3; CN1241979A; AT263721T; IS5090A; DK1415934T3; PL334354A1; ES2220619T3; NO993173D0; AR011308A1; MY121679A; TR9901470T2; HU225814B1; DE69735247T2; IN194781A1; IL130549D0; AU734427B2; CA2276163C; PT1145987T; US6510969B2; US6966467B2; CN1094876C; NO993173A; WO9829321A1; CO4771155A1; HK1021526A1; HK1065754A1; HU1759A2; HU1759A3; DE6…	DE69735247T2; ID22699A; HU225814B1; DE69711710D1; KR100541308B1; HK1021526A1; AT215501T; AT263721T; AT317812T; PT1415934T; US6315173B1; AP988A; AP9901587D0; JP2000516898A; DE69711710T2; IL130549A; IL130549D0; NZ336334A; AU5762798A; AU734427B2; PL334354A1; PL189244B1; PT1145987T; PT958201T; US20020082581A1; US20030136802A1; WO9829321A1; AR011308A1; HK1065754A1; MY121679A; TR9901470T2; HU1759A2; HU…	Di Giovanni, Patrick	1996-12-27	2001-11-13		Bomberg, Kenneth	2002-12-03,AS,ASSIGNMENT,SMITHKLINE BEECHAM CORPORATION, PENNSYLVANIA; 2005-03-29,FPAY,FEE PAYMENT,; 2009-03-26,FPAY,FEE PAYMENT,; 2013-03-18,FPAY,FEE PAYMENT,	2002-12-03 - 013277/0666 - SMITHKLINE BEECHAM CORPORATION - MERGER (SEE DOCUMENT FOR DETAILS).	Filed: 2000-11-10 - FILED; Fee paid: 2005-03-29 - PAYMENT OF MAINTENANCE FEE, 4TH YEAR, LARGE ENTITY.; Fee paid: 2009-03-26 - PAYMENT OF MAINTENANCE FEE, 8TH YEAR, LARGE ENTITY.; Fee paid: 2013-03-18 - PAYMENT OF MAINTENANCE FEE, 12TH YEAR, LARGE ENTITY.; Owner: 2000-11-10 - GLAXO WELCOME; Owner: 2001-03-30 - SMITHKLINE BEECHAM; Fee: 2005-04-11 - PAYOR NUMBER ASSIGNED.			GB9626960	US09331801
MOMETASONE FUROATE	POWDER;INHALATION	ASMANEX TWISTHALER	MERCK SHARP DOHME	0.22MG/INH	N021067	1	2005-03-30	2014-07-27	1. Use of mometasone furoate for treating airway passage and lung diseases	Method	US6365581	US6365581B1	Use of mometasone furoate for treating airway passage and lung diseases	The administration of aerosolize particles of mometasone furoate in the form of dry powders, solutions, or aqueous suspension for treating corticosteroid-responsive diseases of the surfaces of upper and/or lower airway passages and/or lungs, e.g., allergic rhinitis and asthma is disclosed.	2000-03-27	US09535208	SCHERING	SCHERING CORPORATION	Schering Corporation	MERCK SHARP & DOHME CORP.	Hoffman, Thomas D.	US4472393A; CA2062854A1; EP0 518 600; EP0 518 601; WO9204365A1; WO9206706A1	US20110200647A1; EP2201936A1; US8324266B2; US20120134935A1; US8703806B2; US8808713B2; US8815258B2; WO2012106575A1; WO2014141069A1; WO2014141135A1; WO2014190204A1	1. A method of treating a corticosteroid-responsive disease of the lower airway passages or lungs in patients afflicted with said disease, which comprises administering to the surfaces of said passages or lungs of said patients aerosolized particles of mometasone furoate in an amount effective for treating said disease and resulting in negligible systemic effects. 2. The method of claim 1wherein …	A61K9/00	EP2156840B1; EP1201242B1; EP2156840A2; DK2156840T3; ES2369516T3; NO328698B1; AT531364T; EP1174138A3; EP1201242A3; EP1174138A2; EP1201242A2; EP1192946A1; FI20115742A; CO4340692A1; DE69526425D1; DE69526425T2; EP1174139A3; EP1174139A2; EP740550B1; EP740550A1; US5837699A; US20020103175A1; US20050287080A1; US6723713B2; US6949532B2; US6956030B2; JP11286447A; JP2003313128A; JP3480736B2; WO9520393A1; HU7…	US20020103175A1; US20020127187A1; US6365581B1; US6677322B2; US6677323B2	Sequeira, Joel A.	2000-03-27; 1999-03-01; 1997-08-14; 1997-03-20; 1996-08-22; 1995-05-19; 1996-08-22; 1995-01-23; 1994-01-27	2002-04-02		Clardy, S. Mark	2005-09-27,FPAY,FEE PAYMENT,; 2009-09-22,FPAY,FEE PAYMENT,; 2012-08-30,AS,ASSIGNMENT,MERCK SHARP & DOHME CORP., NEW JERSEY; 2013-09-25,FPAY,FEE PAYMENT,	2012-08-30 - 028884/0151 - MERCK SHARP & DOHME CORP. - CHANGE OF NAME (SEE DOCUMENT FOR DETAILS).	Filed: 2000-03-27 - FILED; Fee paid: 2005-09-27 - PAYMENT OF MAINTENANCE FEE, 4TH YEAR, LARGE ENTITY.; Fee paid: 2009-09-22 - PAYMENT OF MAINTENANCE FEE, 8TH YEAR, LARGE ENTITY.; Fee paid: 2013-09-25 - PAYMENT OF MAINTENANCE FEE, 12TH YEAR, LARGE ENTITY.; Owner: 2000-03-27 - SCHERING CORPORATION; Owner: 2012-05-02 - MERCK SHARP & DOHME			US09535208; US09259721; US08911300; US08821135; US08700664; US08444582; US08701536; US08376506; US08188372	US09259721; US08911300; US08821135; US08700664; US08444582; US08701536; US08376506; US08376506; US08188372
INSULIN RECOMBINANT HUMAN	POWDER;INHALATION	AFREZZA	SANOFI AVENTIS	4 UNITS/INH	N022472	1	2014-06-27	2015-05-15	1. Method for drug delivery to the pulmonary system	Method	US6428771	US6428771B1	Method for drug delivery to the pulmonary system	Drug delivery to the pulmonary system has been achieved by encapsulation of the drug to be delivered in microparticles having a size range between 0.5 and ten microns, preferably in the range of two to five microns, formed of a material releasing drug at a pH of greater than 6.4. In a preferred embodiment, the drug delivery system is based on the formation of diketopiperazine microparticles which…	1995-05-15	US08441378		PHARMACEUTICAL DISCOVERY	Pharmaceutical Discovery Corporation	AVENTISUB LLC	Holland & Knight LLP	US4861627A; US5260306A; US5352461A; USRE035862E; US5874064A; US6071497A; WO04011	WO2004012672A3; US7648960B2; US6652885B2; US7713929B2; US7718609B2; US7803404B2; US7820676B2; RU2403059C2; US7836922B2; US7928089B2; US7943572B2; US7943178B2; US7950423B2; US7958916B2; US8025082B2; US8039431B2; US8084420B2; US8119593B2; WO2005067964A1; US8197454B2; US8202260B2; US8220505B2; US8227409B2; US8230887B2; US8258095B2; US8278308B2; US8314106B2; RU2467741C2; US8372804B2; US8377869B2; US8…	1. A microparticulate system for controlled drug delivery to the pulmonary system comprising:synthetic biodegradable polymeric microparticles incorporating therein a therapeutic, prophylactic or diagnostic agent, wherein the microparticles have a diameter between 0.5 microns and ten microns and are formulated to release the incorporated agent at a pH of 6.0 or greater under conditions present in …	A61K9/00	US6071497A; US20040096403A1; AU5740996A; US20030017211A1; US6428771B1; US8394414B2; WO9636314A2; WO9636314A3	AU5740996A; US6428771B1; US6071497A; WO9636314A2; WO9636314A3	Steiner, Solomon S.	1995-05-15	2002-08-06		Bawa, Raj	1995-05-15,AS,ASSIGNMENT,PHARMACEUTICAL DISCOVERY CORPORATION, NEW YORK; 1998-10-02,AS,ASSIGNMENT,ENCAP TECHNOLOGIES LLC, CALIFORNIA; 1999-06-28,AS,ASSIGNMENT,PHARMACEUTICAL DISCOVERY CORPORATION, NEW YORK; 2003-04-07,AS,ASSIGNMENT,MANNKIND CORPORATION, NEW YORK; 2005-12-29,FPAY,FEE PAYMENT,; 2010-02-08,FPAY,FEE PAYMENT,; 2013-07-03,AS,ASSIGNMENT,DEERFIELD PRIVATE DESIGN FUND II, L.P., NEW YORK; …	1995-05-15 - 007548/0849 - PHARMACEUTICAL DISCOVERY CORPORATION - ASSIGNMENT OF ASSIGNORS INTEREST (SEE DOCUMENT FOR DETAILS).; 1998-10-02 - 009479/0968 - ENCAP TECHNOLOGIES LLC - SECURITY AGREEMENT; 1999-06-28 - 010043/0891 - PHARMACEUTICAL DISCOVERY CORPORATION - SECURITY AGREEMENT; 2003-04-07 - 013920/0832 - MANNKIND CORPORATION - CHANGE OF NAME (SEE DOCUMENT FOR DETAILS).; 2013-07-03 - 030740…	Filed: 1995-05-15 - FILED; Fee paid: 2005-12-29 - PAYMENT OF MAINTENANCE FEE, 4TH YR, SMALL ENTITY.; Fee paid: 2010-02-08 - PAYMENT OF MAINTENANCE FEE, 8TH YR, SMALL ENTITY.; Fee paid: 2014-02-06 - PAYMENT OF MAINTENANCE FEE, 12TH YR, SMALL ENTITY.; Owner: 1995-05-12 - STEINER SOLOMON S; Owner: 1995-05-12 - FELDSTEIN ROBERT; Owner: 1995-05-12 - LIAN HUILING; Owner: 1995-05-12 - RHODES CHRISTOPHER…			US08441378
INSULIN RECOMBINANT HUMAN	POWDER;INHALATION	AFREZZA	SANOFI AVENTIS	8 UNITS/INH	N022472	2	2014-06-27	2015-05-15	1. Method for drug delivery to the pulmonary system	Method	US6428771	US6428771B1	Method for drug delivery to the pulmonary system	Drug delivery to the pulmonary system has been achieved by encapsulation of the drug to be delivered in microparticles having a size range between 0.5 and ten microns, preferably in the range of two to five microns, formed of a material releasing drug at a pH of greater than 6.4. In a preferred embodiment, the drug delivery system is based on the formation of diketopiperazine microparticles which…	1995-05-15	US08441378		PHARMACEUTICAL DISCOVERY	Pharmaceutical Discovery Corporation	AVENTISUB LLC	Holland & Knight LLP	US4861627A; US5260306A; US5352461A; USRE035862E; US5874064A; US6071497A; WO04011	WO2004012672A3; US7648960B2; US6652885B2; US7713929B2; US7718609B2; US7803404B2; US7820676B2; RU2403059C2; US7836922B2; US7928089B2; US7943572B2; US7943178B2; US7950423B2; US7958916B2; US8025082B2; US8039431B2; US8084420B2; US8119593B2; WO2005067964A1; US8197454B2; US8202260B2; US8220505B2; US8227409B2; US8230887B2; US8258095B2; US8278308B2; US8314106B2; RU2467741C2; US8372804B2; US8377869B2; US8…	1. A microparticulate system for controlled drug delivery to the pulmonary system comprising:synthetic biodegradable polymeric microparticles incorporating therein a therapeutic, prophylactic or diagnostic agent, wherein the microparticles have a diameter between 0.5 microns and ten microns and are formulated to release the incorporated agent at a pH of 6.0 or greater under conditions present in …	A61K9/00	US6071497A; US20040096403A1; AU5740996A; US20030017211A1; US6428771B1; US8394414B2; WO9636314A2; WO9636314A3	AU5740996A; US6428771B1; US6071497A; WO9636314A2; WO9636314A3	Steiner, Solomon S.	1995-05-15	2002-08-06		Bawa, Raj	1995-05-15,AS,ASSIGNMENT,PHARMACEUTICAL DISCOVERY CORPORATION, NEW YORK; 1998-10-02,AS,ASSIGNMENT,ENCAP TECHNOLOGIES LLC, CALIFORNIA; 1999-06-28,AS,ASSIGNMENT,PHARMACEUTICAL DISCOVERY CORPORATION, NEW YORK; 2003-04-07,AS,ASSIGNMENT,MANNKIND CORPORATION, NEW YORK; 2005-12-29,FPAY,FEE PAYMENT,; 2010-02-08,FPAY,FEE PAYMENT,; 2013-07-03,AS,ASSIGNMENT,DEERFIELD PRIVATE DESIGN FUND II, L.P., NEW YORK; …	1995-05-15 - 007548/0849 - PHARMACEUTICAL DISCOVERY CORPORATION - ASSIGNMENT OF ASSIGNORS INTEREST (SEE DOCUMENT FOR DETAILS).; 1998-10-02 - 009479/0968 - ENCAP TECHNOLOGIES LLC - SECURITY AGREEMENT; 1999-06-28 - 010043/0891 - PHARMACEUTICAL DISCOVERY CORPORATION - SECURITY AGREEMENT; 2003-04-07 - 013920/0832 - MANNKIND CORPORATION - CHANGE OF NAME (SEE DOCUMENT FOR DETAILS).; 2013-07-03 - 030740…	Filed: 1995-05-15 - FILED; Fee paid: 2005-12-29 - PAYMENT OF MAINTENANCE FEE, 4TH YR, SMALL ENTITY.; Fee paid: 2010-02-08 - PAYMENT OF MAINTENANCE FEE, 8TH YR, SMALL ENTITY.; Fee paid: 2014-02-06 - PAYMENT OF MAINTENANCE FEE, 12TH YR, SMALL ENTITY.; Owner: 1995-05-12 - STEINER SOLOMON S; Owner: 1995-05-12 - FELDSTEIN ROBERT; Owner: 1995-05-12 - LIAN HUILING; Owner: 1995-05-12 - RHODES CHRISTOPHER…			US08441378
FLUTICASONE PROPIONATE; SALMETEROL XINAFOATE	AEROSOL, METERED;INHALATION	ADVAIR HFA	GLAXO GRP LTD	0.045MG/INH;EQ 0.021MG BASE/INH	N021254	1	2006-06-08	2018-12-08	3. Dispenser with doses' counter	Device	US6431168	US6431168B1	Dispenser with doses′ counter	There is provided a dispenser suitable for dispensing medicament, particularly medicament for use in the treatment of respiratory disorders. The dispenser comprises a housing (1) having a support (5); a container (2), locatable within said housing (1), having an outlet member, wherein said container (2) is movable relative to the housing (1) to enable dispensing therefrom and said outlet member i…	2000-03-13	US09445673	SMITHKLINE BEECHAM	SMITHKLINE BEECHAM	Smithkline Beecham Corporation	GLAXO GROUP LIMITED	Rogers, Christopher P.	US4817822A; US5069204A; US5263475A; US5349945A; US5411173A; US5482030A; US5522378A; US5544647A; US5622163A; US5718355A; US5826571A; US6029659A; US6142339A; US6161724A; DE8602238U1; WO9217231A1; WO9324167A1; WO9414492A3; WO9616686A1; WO9639337A1; WO9936115A2	WO2005009325A3; US7543582B2; US7568481B2; US7575130B2; US7584712B2; US7597102B2; US7621273B2; US7650883B2; US7516738B2; US7500444B2; US7448342B2; US7331340B2; US7341057B2; US7143908B2; US7100530B2; US7107986B2; US6997349B2; US7004164B2; US6938796B2; US6953039B2; US6979668B2; US6926002B2; US6745760B2; US6761161B2; US6701917B2; US6601582B2; US6613011B2; US6561384B2; US6729330B2; US7721731B2; US7743…	1. A dispenser for dispensing medicament comprisinga housing having a support;a container, locatable within said housing, having an outlet member, wherein said container is movable relative to an housing to enable dispensing therefrom and said outlet member is connectable with said support to prevent relative movement therebetween; andan actuation indicator, locatable within said housing,wherein …	A61J/	AT251481T; HR980304B1; DE69826039T2; BRPI9809983A; PT1163922E; ES2249834T3; DE69804609T2; CA2293487A1; CA2486892A1; YUP65799A; HR980304A2; HRP980304A2; US20030209239A1; US7107986B2; HU3328A2; DE69831739D1; EP1475116A3; PH1199801411A; DK1163922T3; DK986412T3; BRPI9809554A; PL188988B1; AP9901705D0; JP2000513632A; JP2000513633A; JP2000513634A; NO996085D0; HK1023956A1; MY124574A; TWM533865U; HU228280…	BRPI9809980A; DE69826039D1; AT215389T; IL133219D0; IS5282A; ID24128A; DE69831739D1; DE69804609T2; NZ501379A; YUP65799A; BRPI9809983A; HRP980304A2; PT1163922E; US20020195102A1; DE69831739T2; CA2293484A1; CA2293487C; CA2486894C; DK988077T3; BRPI9809554A; PT1163922T; US7107986B2; JP2000513632A; JP2000513633A; JP2000513634A; WO9856444A1; WO9856445A1; WO9856446A1; MY124574A; TWM533865U; HU228280B1; HU…	Rand, Paul Kenneth	1997-06-10; 1997-10-16	2002-08-13	Patel, Mital	Weiss, John G.	2000-02-22,AS,ASSIGNMENT,GLAXO WELLCOME INC., NORTH CAROLINA; 2004-06-08,CC,CERTIFICATE OF CORRECTION,; 2005-03-31,AS,ASSIGNMENT,GLAXO GROUP LIMITED, ENGLAND; 2005-12-28,FPAY,FEE PAYMENT,; 2010-01-22,FPAY,FEE PAYMENT,; 2014-01-28,FPAY,FEE PAYMENT,	2004-06-29 - a Certificate of Correction was issued for this patent; 2004-06-29 - a Certificate of Correction was issued for this patent; 2000-02-22 - 010664/0722 - GLAXO WELLCOME INC. - ASSIGNMENT OF ASSIGNORS INTEREST (SEE DOCUMENT FOR DETAILS).; 2005-03-31 - 015972/0677 - GLAXO GROUP LIMITED - ASSIGNMENT OF ASSIGNORS INTEREST (SEE DOCUMENT FOR DETAILS).	Filed: 2000-03-13 - FILED; Fee paid: 2005-12-28 - PAYMENT OF MAINTENANCE FEE, 4TH YEAR, LARGE ENTITY.; Fee paid: 2010-01-22 - PAYMENT OF MAINTENANCE FEE, 8TH YEAR, LARGE ENTITY.; Fee paid: 2014-01-28 - PAYMENT OF MAINTENANCE FEE, 12TH YEAR, LARGE ENTITY.; Owner: 1999-12-14 - RAND PAUL KENNETH; Owner: 1999-12-14 - BRAND PETER JOHN; Owner: 1999-12-14 - GLAXO WELCOME; Owner: 1999-12-15 - GODFREY JAM…	1998-06-08	EP98003377	GB9711889; GB9721875
FLUTICASONE PROPIONATE	AEROSOL, METERED;INHALATION	FLOVENT HFA	GLAXO GRP LTD	0.22MG/INH	N021433	1	2004-05-14	2018-12-08	1. Dispenser with doses' counter	Device	US6431168	US6431168B1	Dispenser with doses′ counter	There is provided a dispenser suitable for dispensing medicament, particularly medicament for use in the treatment of respiratory disorders. The dispenser comprises a housing (1) having a support (5); a container (2), locatable within said housing (1), having an outlet member, wherein said container (2) is movable relative to the housing (1) to enable dispensing therefrom and said outlet member i…	2000-03-13	US09445673	SMITHKLINE BEECHAM	SMITHKLINE BEECHAM	Smithkline Beecham Corporation	GLAXO GROUP LIMITED	Rogers, Christopher P.	US4817822A; US5069204A; US5263475A; US5349945A; US5411173A; US5482030A; US5522378A; US5544647A; US5622163A; US5718355A; US5826571A; US6029659A; US6142339A; US6161724A; DE8602238U1; WO9217231A1; WO9324167A1; WO9414492A3; WO9616686A1; WO9639337A1; WO9936115A2	WO2005009325A3; US7543582B2; US7568481B2; US7575130B2; US7584712B2; US7597102B2; US7621273B2; US7650883B2; US7516738B2; US7500444B2; US7448342B2; US7331340B2; US7341057B2; US7143908B2; US7100530B2; US7107986B2; US6997349B2; US7004164B2; US6938796B2; US6953039B2; US6979668B2; US6926002B2; US6745760B2; US6761161B2; US6701917B2; US6601582B2; US6613011B2; US6561384B2; US6729330B2; US7721731B2; US7743…	1. A dispenser for dispensing medicament comprisinga housing having a support;a container, locatable within said housing, having an outlet member, wherein said container is movable relative to an housing to enable dispensing therefrom and said outlet member is connectable with said support to prevent relative movement therebetween; andan actuation indicator, locatable within said housing,wherein …	A61J/	AT251481T; HR980304B1; DE69826039T2; BRPI9809983A; PT1163922E; ES2249834T3; DE69804609T2; CA2293487A1; CA2486892A1; YUP65799A; HR980304A2; HRP980304A2; US20030209239A1; US7107986B2; HU3328A2; DE69831739D1; EP1475116A3; PH1199801411A; DK1163922T3; DK986412T3; BRPI9809554A; PL188988B1; AP9901705D0; JP2000513632A; JP2000513633A; JP2000513634A; NO996085D0; HK1023956A1; MY124574A; TWM533865U; HU228280…	BRPI9809980A; DE69826039D1; AT215389T; IL133219D0; IS5282A; ID24128A; DE69831739D1; DE69804609T2; NZ501379A; YUP65799A; BRPI9809983A; HRP980304A2; PT1163922E; US20020195102A1; DE69831739T2; CA2293484A1; CA2293487C; CA2486894C; DK988077T3; BRPI9809554A; PT1163922T; US7107986B2; JP2000513632A; JP2000513633A; JP2000513634A; WO9856444A1; WO9856445A1; WO9856446A1; MY124574A; TWM533865U; HU228280B1; HU…	Rand, Paul Kenneth	1997-06-10; 1997-10-16	2002-08-13	Patel, Mital	Weiss, John G.	2000-02-22,AS,ASSIGNMENT,GLAXO WELLCOME INC., NORTH CAROLINA; 2004-06-08,CC,CERTIFICATE OF CORRECTION,; 2005-03-31,AS,ASSIGNMENT,GLAXO GROUP LIMITED, ENGLAND; 2005-12-28,FPAY,FEE PAYMENT,; 2010-01-22,FPAY,FEE PAYMENT,; 2014-01-28,FPAY,FEE PAYMENT,	2004-06-29 - a Certificate of Correction was issued for this patent; 2004-06-29 - a Certificate of Correction was issued for this patent; 2000-02-22 - 010664/0722 - GLAXO WELLCOME INC. - ASSIGNMENT OF ASSIGNORS INTEREST (SEE DOCUMENT FOR DETAILS).; 2005-03-31 - 015972/0677 - GLAXO GROUP LIMITED - ASSIGNMENT OF ASSIGNORS INTEREST (SEE DOCUMENT FOR DETAILS).	Filed: 2000-03-13 - FILED; Fee paid: 2005-12-28 - PAYMENT OF MAINTENANCE FEE, 4TH YEAR, LARGE ENTITY.; Fee paid: 2010-01-22 - PAYMENT OF MAINTENANCE FEE, 8TH YEAR, LARGE ENTITY.; Fee paid: 2014-01-28 - PAYMENT OF MAINTENANCE FEE, 12TH YEAR, LARGE ENTITY.; Owner: 1999-12-14 - RAND PAUL KENNETH; Owner: 1999-12-14 - BRAND PETER JOHN; Owner: 1999-12-14 - GLAXO WELCOME; Owner: 1999-12-15 - GODFREY JAM…	1998-06-08	EP98003377	GB9711889; GB9721875
FLUTICASONE PROPIONATE; SALMETEROL XINAFOATE	AEROSOL, METERED;INHALATION	ADVAIR HFA	GLAXO GRP LTD	0.045MG/INH;EQ 0.021MG BASE/INH	N021254	1	2006-06-08	2018-07-16	2. DELIVERY SYSTEM FOR A MEDICAMENT AND METHOD FOR THE ASSEMBLY THEREOF	Device	US6435372	US6435372B1	Delivery system for a medicament and method for the assembly thereof	An indicating device for use with a dispensing device that dispenses metered dosages of a medicament from a container having a valve moveable between an open and closed position. In a preferred embodiment, the container is reciprocally moveable within the housing along a longitudinal axis. The housing preferably has a well adapted to receive a valve stem and an exhaust port. The well communicates…	2001-09-14	US09954428		1263152	1263152 Ontario Inc.	TRUDELL MEDICAL INTERNATIONAL	Brinks Hofer Gilson & Lione	US165054A; US498851A; US1219858A; US2455962A; US2580292A; US2587147A; US2630027A; US2644452A; US2767680A; US2883086A; US2939597A; US2943730A; US2953242A; US3073468A; US3085745A; US3119557A; US3120318A; US3148801A; US3151599A; US3170597A; US3187963A; US3191867A; US3240389A; US3334731A; US3344951A; US3419187A; US3446179A; US3477561A; US3495567A; US3511409A; US3549057A; US3572282A; US3589563A; US361…	US7543582B2; US7568481B2; US7575130B2; US7584712B2; US7597102B2; US7621273B2; US7650883B2; US7516738B2; US7341057B2; US7143908B2; US7100530B2; US7107986B2; US7047967B2; US7047964B2; US6997349B2; US7004164B2; US6938796B2; US6953039B2; US6926002B2; US6745760B2; US6752153B1; US6761161B2; US6679251B1; US6561384B2; US6729330B2; US7743945B2; US7757688B2; US7814900B2; US7819285B2; US7886934B2; US7984826…	1. A delivery system for delivering a medicament to a user, said delivery system comprising:a housing;a container holding a medicament; anda key member disposed on one of said housing and said container, and the other of said housing and said container having a passageway;wherein said container is capable of being operably connected to said housing when said key member is shaped to be received in…	A61J3/06	JP2008100089A; CA2635426A1; CA2789270A1; CA2315777C; CA2635426C; JP2002528144A; AU1777499A; AU753568B2; CA2315777A1; CA2604067A1; CA2848957A1; ZA9900197A; US7143908B2; JP4686661B2; DE69918267D1; DE69918267T2; EP1449557A3; EP1047467A2; EP1449557A2; EP1047467B1; EP1047467A1; US6142339A; US20060086749A1; US20060207998A1; US6561384B2; US6938796B2; US6997349B2; WO9936115A2; WO9936115A3; WO9936115A8; C…	US6435372B1; US20020047021A1	Blacker, Richard	2001-09-14; 2000-11-02; 1998-09-08; 1998-01-16	2002-08-20	Nicolas, Frederick C.	Doerrler, William C.	2003-06-24,CC,CERTIFICATE OF CORRECTION,; 2005-01-18,AS,ASSIGNMENT,TRUDELL MEDICAL INTERNATIONAL, CANADA; 2006-02-08,FPAY,FEE PAYMENT,; 2010-01-27,FPAY,FEE PAYMENT,; 2013-10-31,FPAY,FEE PAYMENT,	2003-07-15 - a Certificate of Correction was issued for this patent; 2003-07-15 - a Certificate of Correction was issued for this patent; 2005-01-18 - 015603/0192 - TRUDELL MEDICAL INTERNATIONAL - ASSIGNMENT OF ASSIGNORS INTEREST (SEE DOCUMENT FOR DETAILS).	Filed: 2001-09-14 - FILED; Fee paid: 2006-02-08 - PAYMENT OF MAINTENANCE FEE, 4TH YEAR, LARGE ENTITY.; Fee paid: 2010-01-27 - PAYMENT OF MAINTENANCE FEE, 8TH YEAR, LARGE ENTITY.; Fee paid: 2013-10-31 - PAYMENT OF MAINTENANCE FEE, 12TH YEAR, LARGE ENTITY.; Owner: 2001-09-14 - 1263152; Owner: 2004-10-01 - TRUDELL MEDICAL INTERNATIONAL			US09954428; US09704959; US09149708; US09008184	US09704959; US09149708; US09008184
FLUTICASONE PROPIONATE	AEROSOL, METERED;INHALATION	FLOVENT HFA	GLAXO GRP LTD	0.22MG/INH	N021433	1	2004-05-14	2018-07-16	1. DELIVERY SYSTEM FOR A MEDICAMENT AND METHOD FOR THE ASSEMBLY THEREOF	Device	US6435372	US6435372B1	Delivery system for a medicament and method for the assembly thereof	An indicating device for use with a dispensing device that dispenses metered dosages of a medicament from a container having a valve moveable between an open and closed position. In a preferred embodiment, the container is reciprocally moveable within the housing along a longitudinal axis. The housing preferably has a well adapted to receive a valve stem and an exhaust port. The well communicates…	2001-09-14	US09954428		1263152	1263152 Ontario Inc.	TRUDELL MEDICAL INTERNATIONAL	Brinks Hofer Gilson & Lione	US165054A; US498851A; US1219858A; US2455962A; US2580292A; US2587147A; US2630027A; US2644452A; US2767680A; US2883086A; US2939597A; US2943730A; US2953242A; US3073468A; US3085745A; US3119557A; US3120318A; US3148801A; US3151599A; US3170597A; US3187963A; US3191867A; US3240389A; US3334731A; US3344951A; US3419187A; US3446179A; US3477561A; US3495567A; US3511409A; US3549057A; US3572282A; US3589563A; US361…	US7543582B2; US7568481B2; US7575130B2; US7584712B2; US7597102B2; US7621273B2; US7650883B2; US7516738B2; US7341057B2; US7143908B2; US7100530B2; US7107986B2; US7047967B2; US7047964B2; US6997349B2; US7004164B2; US6938796B2; US6953039B2; US6926002B2; US6745760B2; US6752153B1; US6761161B2; US6679251B1; US6561384B2; US6729330B2; US7743945B2; US7757688B2; US7814900B2; US7819285B2; US7886934B2; US7984826…	1. A delivery system for delivering a medicament to a user, said delivery system comprising:a housing;a container holding a medicament; anda key member disposed on one of said housing and said container, and the other of said housing and said container having a passageway;wherein said container is capable of being operably connected to said housing when said key member is shaped to be received in…	A61J3/06	JP2008100089A; CA2635426A1; CA2789270A1; CA2315777C; CA2635426C; JP2002528144A; AU1777499A; AU753568B2; CA2315777A1; CA2604067A1; CA2848957A1; ZA9900197A; US7143908B2; JP4686661B2; DE69918267D1; DE69918267T2; EP1449557A3; EP1047467A2; EP1449557A2; EP1047467B1; EP1047467A1; US6142339A; US20060086749A1; US20060207998A1; US6561384B2; US6938796B2; US6997349B2; WO9936115A2; WO9936115A3; WO9936115A8; C…	US6435372B1; US20020047021A1	Blacker, Richard	2001-09-14; 2000-11-02; 1998-09-08; 1998-01-16	2002-08-20	Nicolas, Frederick C.	Doerrler, William C.	2003-06-24,CC,CERTIFICATE OF CORRECTION,; 2005-01-18,AS,ASSIGNMENT,TRUDELL MEDICAL INTERNATIONAL, CANADA; 2006-02-08,FPAY,FEE PAYMENT,; 2010-01-27,FPAY,FEE PAYMENT,; 2013-10-31,FPAY,FEE PAYMENT,	2003-07-15 - a Certificate of Correction was issued for this patent; 2003-07-15 - a Certificate of Correction was issued for this patent; 2005-01-18 - 015603/0192 - TRUDELL MEDICAL INTERNATIONAL - ASSIGNMENT OF ASSIGNORS INTEREST (SEE DOCUMENT FOR DETAILS).	Filed: 2001-09-14 - FILED; Fee paid: 2006-02-08 - PAYMENT OF MAINTENANCE FEE, 4TH YEAR, LARGE ENTITY.; Fee paid: 2010-01-27 - PAYMENT OF MAINTENANCE FEE, 8TH YEAR, LARGE ENTITY.; Fee paid: 2013-10-31 - PAYMENT OF MAINTENANCE FEE, 12TH YEAR, LARGE ENTITY.; Owner: 2001-09-14 - 1263152; Owner: 2004-10-01 - TRUDELL MEDICAL INTERNATIONAL			US09954428; US09704959; US09149708; US09008184	US09704959; US09149708; US09008184
INSULIN RECOMBINANT HUMAN	POWDER;INHALATION	AFREZZA	SANOFI AVENTIS	12 UNITS/INH	N022472	3	2015-04-17	2020-06-29	2. Purification and stabilization of peptide and protein pharmaceutical agents	Formulation	US6444226	US6444226B1	Purification and stabilization of peptide and protein pharmaceutical agents	Methods are provided for purifying peptides and proteins by incorporating the peptide or protein into a diketopiperazine or competitive complexing agent to facilitate removal one or more impurities, i.e. undesirable components, from the peptide or protein. In a preferred embodiment, a peptide, such as insulin, containing one or more impurities, e.g., zinc ions, is entrapped in diketopiperazine to…	2000-06-29	US09606468		PHARMACEUTICAL DISCOVERY	Pharmaceutical Discovery Corporation	AVENTISUB LLC	Holland & Knight LLP	US5503852A; US5547929A; US5888477A; US5976569A; US6701497B1; EP0 220 958; WO9636314A2; WO9952506A1	EP1909826B1; US7354597B2; US6652885B2; US7713929B2; US7718609B2; EP2027870B1; US7799344B2; US7803404B2; US7820676B2; RU2403059C2; US7836922B2; WO2008037484A2; US7943572B2; US7943178B2; US7950423B2; US7958916B2; US8025082B2; US8039431B2; US8084420B2; US8119593B2; WO2005067964A1; US8220505B2; US8227409B2; US8230887B2; US8258095B2; US8278308B2; RU2467741C2; US8372804B2; US8377869B2; US8389470B2; US8…	1. A method for purifying an active agent comprisingproviding an active agent containing an metal impurity to be removed;complexing the active agent to a diketopiperazine such that the active agent does not complex or bind to the impurity; andremoving essentially all of tile impurity from the complex either because it does not complex with the diketopiperazine or by washing with a non-solvent for…	A61K9/18	JP2008534622A; EP1808438B1; AU2005202230A1; US6444226B1; JP2013047256A; HK1128876A1; EP2027870A1; AU2006230576A1; AU2011200675B2; BRPI0608271A2; US20030013641A1; US20040077528A1; US7648960B2; JP2014221794A; AT411040T; DE602006003228D1; DE602006015005D1; EP1808438A3; EP2027870B1; EP2364717A1; IL186182A; AU5901000A; AU2011200675A1; AU779986B2; CA2601860A1; DK1909826T3; US20060239934A1; US2007002019…	EP1808438B1; AU2005202230A1; AU2005202230B2; JP2014221794A; JP4713798B2; WO0100654A9; AT545652T; EP1808438A3; EP1808438A2; EP2280004A1; CA2377204A1; PT1196430E; WO0100654A2; WO0100654A3; EP2280020A1; EP2280021A1; AU5901000A; AU779986B2; CA2377204C; DK1196430T3; US6444226B1; JP2003503420A; JP2011026330A; JP2013049684A	Steiner, Solomon S.	1999-06-29	2002-09-03	Dinola-Baron, Liliana	Page, Thorman	2000-09-01,AS,ASSIGNMENT,PHARMACEUTICAL DISCOVERY CORPORATION, NEW YORK; 2003-04-07,AS,ASSIGNMENT,MANNKIND CORPORATION, NEW YORK; 2006-02-20,FPAY,FEE PAYMENT,; 2006-02-28,CC,CERTIFICATE OF CORRECTION,; 2010-03-03,FPAY,FEE PAYMENT,; 2013-07-03,AS,ASSIGNMENT,DEERFIELD PRIVATE DESIGN FUND II, L.P., NEW YORK; 2013-07-03,AS,ASSIGNMENT,DEERFIELD PRIVATE DESIGN INTERNATIONAL II, L.P., N; 2013-07-03,AS,A…	2006-03-21 - a Certificate of Correction was issued for this patent; 2006-03-21 - a Certificate of Correction was issued for this patent; 2000-09-01 - 011074/0473 - PHARMACEUTICAL DISCOVERY CORPORATION - ASSIGNMENT OF ASSIGNORS INTEREST (SEE DOCUMENT FOR DETAILS).; 2003-04-07 - 013920/0832 - MANNKIND CORPORATION - CHANGE OF NAME (SEE DOCUMENT FOR DETAILS).; 2013-07-03 - 030740/0123 - DEERFIELD PR…	Filed: 2000-06-29 - FILED; Fee paid: 2006-02-20 - PAYMENT OF MAINTENANCE FEE, 4TH YR, SMALL ENTITY.; Fee paid: 2010-03-03 - PAYMENT OF MAINTENANCE FEE, 8TH YR, SMALL ENTITY.; Fee paid: 2014-03-03 - PAYMENT OF MAINTENANCE FEE, 12TH YR, SMALL ENTITY.; Owner: 2000-06-29 - STEINER SOLOMON S; Owner: 2000-06-29 - WOODS RODNEY J; Owner: 2000-06-29 - SULNER JOSEPH W; Owner: 2000-07-18 - PHARMACEUTICAL DI…			US60141433	US60141433; US60141433
INSULIN RECOMBINANT HUMAN	POWDER;INHALATION	AFREZZA	SANOFI AVENTIS	4 UNITS/INH	N022472	1	2014-06-27	2020-06-29	2. Purification and stabilization of peptide and protein pharmaceutical agents	Formulation	US6444226	US6444226B1	Purification and stabilization of peptide and protein pharmaceutical agents	Methods are provided for purifying peptides and proteins by incorporating the peptide or protein into a diketopiperazine or competitive complexing agent to facilitate removal one or more impurities, i.e. undesirable components, from the peptide or protein. In a preferred embodiment, a peptide, such as insulin, containing one or more impurities, e.g., zinc ions, is entrapped in diketopiperazine to…	2000-06-29	US09606468		PHARMACEUTICAL DISCOVERY	Pharmaceutical Discovery Corporation	AVENTISUB LLC	Holland & Knight LLP	US5503852A; US5547929A; US5888477A; US5976569A; US6701497B1; EP0 220 958; WO9636314A2; WO9952506A1	EP1909826B1; US7354597B2; US6652885B2; US7713929B2; US7718609B2; EP2027870B1; US7799344B2; US7803404B2; US7820676B2; RU2403059C2; US7836922B2; WO2008037484A2; US7943572B2; US7943178B2; US7950423B2; US7958916B2; US8025082B2; US8039431B2; US8084420B2; US8119593B2; WO2005067964A1; US8220505B2; US8227409B2; US8230887B2; US8258095B2; US8278308B2; RU2467741C2; US8372804B2; US8377869B2; US8389470B2; US8…	1. A method for purifying an active agent comprisingproviding an active agent containing an metal impurity to be removed;complexing the active agent to a diketopiperazine such that the active agent does not complex or bind to the impurity; andremoving essentially all of tile impurity from the complex either because it does not complex with the diketopiperazine or by washing with a non-solvent for…	A61K9/18	JP2008534622A; EP1808438B1; AU2005202230A1; US6444226B1; JP2013047256A; HK1128876A1; EP2027870A1; AU2006230576A1; AU2011200675B2; BRPI0608271A2; US20030013641A1; US20040077528A1; US7648960B2; JP2014221794A; AT411040T; DE602006003228D1; DE602006015005D1; EP1808438A3; EP2027870B1; EP2364717A1; IL186182A; AU5901000A; AU2011200675A1; AU779986B2; CA2601860A1; DK1909826T3; US20060239934A1; US2007002019…	EP1808438B1; AU2005202230A1; AU2005202230B2; JP2014221794A; JP4713798B2; WO0100654A9; AT545652T; EP1808438A3; EP1808438A2; EP2280004A1; CA2377204A1; PT1196430E; WO0100654A2; WO0100654A3; EP2280020A1; EP2280021A1; AU5901000A; AU779986B2; CA2377204C; DK1196430T3; US6444226B1; JP2003503420A; JP2011026330A; JP2013049684A	Steiner, Solomon S.	1999-06-29	2002-09-03	Dinola-Baron, Liliana	Page, Thorman	2000-09-01,AS,ASSIGNMENT,PHARMACEUTICAL DISCOVERY CORPORATION, NEW YORK; 2003-04-07,AS,ASSIGNMENT,MANNKIND CORPORATION, NEW YORK; 2006-02-20,FPAY,FEE PAYMENT,; 2006-02-28,CC,CERTIFICATE OF CORRECTION,; 2010-03-03,FPAY,FEE PAYMENT,; 2013-07-03,AS,ASSIGNMENT,DEERFIELD PRIVATE DESIGN FUND II, L.P., NEW YORK; 2013-07-03,AS,ASSIGNMENT,DEERFIELD PRIVATE DESIGN INTERNATIONAL II, L.P., N; 2013-07-03,AS,A…	2006-03-21 - a Certificate of Correction was issued for this patent; 2006-03-21 - a Certificate of Correction was issued for this patent; 2000-09-01 - 011074/0473 - PHARMACEUTICAL DISCOVERY CORPORATION - ASSIGNMENT OF ASSIGNORS INTEREST (SEE DOCUMENT FOR DETAILS).; 2003-04-07 - 013920/0832 - MANNKIND CORPORATION - CHANGE OF NAME (SEE DOCUMENT FOR DETAILS).; 2013-07-03 - 030740/0123 - DEERFIELD PR…	Filed: 2000-06-29 - FILED; Fee paid: 2006-02-20 - PAYMENT OF MAINTENANCE FEE, 4TH YR, SMALL ENTITY.; Fee paid: 2010-03-03 - PAYMENT OF MAINTENANCE FEE, 8TH YR, SMALL ENTITY.; Fee paid: 2014-03-03 - PAYMENT OF MAINTENANCE FEE, 12TH YR, SMALL ENTITY.; Owner: 2000-06-29 - STEINER SOLOMON S; Owner: 2000-06-29 - WOODS RODNEY J; Owner: 2000-06-29 - SULNER JOSEPH W; Owner: 2000-07-18 - PHARMACEUTICAL DI…			US60141433	US60141433; US60141433
INSULIN RECOMBINANT HUMAN	POWDER;INHALATION	AFREZZA	SANOFI AVENTIS	8 UNITS/INH	N022472	2	2014-06-27	2020-06-29	2. Purification and stabilization of peptide and protein pharmaceutical agents	Formulation	US6444226	US6444226B1	Purification and stabilization of peptide and protein pharmaceutical agents	Methods are provided for purifying peptides and proteins by incorporating the peptide or protein into a diketopiperazine or competitive complexing agent to facilitate removal one or more impurities, i.e. undesirable components, from the peptide or protein. In a preferred embodiment, a peptide, such as insulin, containing one or more impurities, e.g., zinc ions, is entrapped in diketopiperazine to…	2000-06-29	US09606468		PHARMACEUTICAL DISCOVERY	Pharmaceutical Discovery Corporation	AVENTISUB LLC	Holland & Knight LLP	US5503852A; US5547929A; US5888477A; US5976569A; US6701497B1; EP0 220 958; WO9636314A2; WO9952506A1	EP1909826B1; US7354597B2; US6652885B2; US7713929B2; US7718609B2; EP2027870B1; US7799344B2; US7803404B2; US7820676B2; RU2403059C2; US7836922B2; WO2008037484A2; US7943572B2; US7943178B2; US7950423B2; US7958916B2; US8025082B2; US8039431B2; US8084420B2; US8119593B2; WO2005067964A1; US8220505B2; US8227409B2; US8230887B2; US8258095B2; US8278308B2; RU2467741C2; US8372804B2; US8377869B2; US8389470B2; US8…	1. A method for purifying an active agent comprisingproviding an active agent containing an metal impurity to be removed;complexing the active agent to a diketopiperazine such that the active agent does not complex or bind to the impurity; andremoving essentially all of tile impurity from the complex either because it does not complex with the diketopiperazine or by washing with a non-solvent for…	A61K9/18	JP2008534622A; EP1808438B1; AU2005202230A1; US6444226B1; JP2013047256A; HK1128876A1; EP2027870A1; AU2006230576A1; AU2011200675B2; BRPI0608271A2; US20030013641A1; US20040077528A1; US7648960B2; JP2014221794A; AT411040T; DE602006003228D1; DE602006015005D1; EP1808438A3; EP2027870B1; EP2364717A1; IL186182A; AU5901000A; AU2011200675A1; AU779986B2; CA2601860A1; DK1909826T3; US20060239934A1; US2007002019…	EP1808438B1; AU2005202230A1; AU2005202230B2; JP2014221794A; JP4713798B2; WO0100654A9; AT545652T; EP1808438A3; EP1808438A2; EP2280004A1; CA2377204A1; PT1196430E; WO0100654A2; WO0100654A3; EP2280020A1; EP2280021A1; AU5901000A; AU779986B2; CA2377204C; DK1196430T3; US6444226B1; JP2003503420A; JP2011026330A; JP2013049684A	Steiner, Solomon S.	1999-06-29	2002-09-03	Dinola-Baron, Liliana	Page, Thorman	2000-09-01,AS,ASSIGNMENT,PHARMACEUTICAL DISCOVERY CORPORATION, NEW YORK; 2003-04-07,AS,ASSIGNMENT,MANNKIND CORPORATION, NEW YORK; 2006-02-20,FPAY,FEE PAYMENT,; 2006-02-28,CC,CERTIFICATE OF CORRECTION,; 2010-03-03,FPAY,FEE PAYMENT,; 2013-07-03,AS,ASSIGNMENT,DEERFIELD PRIVATE DESIGN FUND II, L.P., NEW YORK; 2013-07-03,AS,ASSIGNMENT,DEERFIELD PRIVATE DESIGN INTERNATIONAL II, L.P., N; 2013-07-03,AS,A…	2006-03-21 - a Certificate of Correction was issued for this patent; 2006-03-21 - a Certificate of Correction was issued for this patent; 2000-09-01 - 011074/0473 - PHARMACEUTICAL DISCOVERY CORPORATION - ASSIGNMENT OF ASSIGNORS INTEREST (SEE DOCUMENT FOR DETAILS).; 2003-04-07 - 013920/0832 - MANNKIND CORPORATION - CHANGE OF NAME (SEE DOCUMENT FOR DETAILS).; 2013-07-03 - 030740/0123 - DEERFIELD PR…	Filed: 2000-06-29 - FILED; Fee paid: 2006-02-20 - PAYMENT OF MAINTENANCE FEE, 4TH YR, SMALL ENTITY.; Fee paid: 2010-03-03 - PAYMENT OF MAINTENANCE FEE, 8TH YR, SMALL ENTITY.; Fee paid: 2014-03-03 - PAYMENT OF MAINTENANCE FEE, 12TH YR, SMALL ENTITY.; Owner: 2000-06-29 - STEINER SOLOMON S; Owner: 2000-06-29 - WOODS RODNEY J; Owner: 2000-06-29 - SULNER JOSEPH W; Owner: 2000-07-18 - PHARMACEUTICAL DI…			US60141433	US60141433; US60141433
BECLOMETHASONE DIPROPIONATE	AEROSOL, METERED;INHALATION	QVAR 80	TEVA BRANDED PHARM	0.08MG/INH	N020911	1	2000-09-15	2017-12-18	3. Inhaler dose counter	Device	US6446627	US6446627B1	Inhaler dose counter	A dose counter for a metered dose inhaler comprises actuator means (341), drive means (350) for driving a rotary gear (360) in step-wise fashion in response to displacement of said actuator means (341), said rotary gear (360) comprising a wheel having a plurality of ratchet teeth (not shown) around its periphery. Means (364) are provided to prevent reverse rotation of the rotary gear (360). A fle…	1999-10-22	US09319947		NORTON HEALTHCARE	Norton Healthcare Limited	NORTON HEALTHCARE LIMITED	Arent Fox Kintner Plotkin & Kahn, PLLC	US5070749A; US5437270A; US5482030A; US5655523A; US5740793A; US6012454A; EP0 254 391; EP0 296 496; EP0 480 488; GB1216626A; GB1554272A; GB2191032A; GB2282267A; WO8602775A1; WO9209324A1	WO2004101042A3; WO2005009325A3; US7543582B2; US7568481B2; US7575130B2; US7584712B2; US7587988B2; US7597102B2; US7621273B2; US7650883B2; US7516738B2; US7331340B2; US7341057B2; US7143908B2; US7080642B2; US7100530B2; US6997349B2; US7004164B2; US6938796B2; US6953039B2; US6926002B2; US6769601B2; US6745760B2; US6752153B1; US6761161B2; US6701917B2; US6561384B2; US6729330B2; CN100592925C; US7743945B2; US…	1. A dose counter for a metered dose inhaler, the counter comprising:actuator means;rotary gear means having a wheel mounted on a spindle, said wheel having a plurality of ratchet teeth around a periphery of said wheel;drive means for driving said rotary gear means in step-wise fashion in response to displacement of said actuator means;reverse rotation prevention means to prevent reverse rotation…	A61M15/00	EP966309A2; EP966309B1; DE69729485T2; EP966309A1; GB2320489A; GB9626538D0; DE69729485D1; IN195504A1; DK966309T3; PT966309T; PT966309E; US6446627B1; WO9828033A2; WO9828033A3; AT268619T; AU5329298A; DK966309T5; ES2222525T3	IN195504A1; EP966309B1; EP966309A1; GB2320489A; GB9626538D0; WO9828033A3; AT268619T; DE69729485D1; EP966309A2; DK966309T3; PT966309T; PT966309E; US6446627B1; WO9828033A2; DE69729485T2; AU5329298A; DK966309T5; ES2222525T3	Bowman, Nicholas John	1996-12-20	2002-09-10		Dawson, Glenn K.	1999-10-22,AS,ASSIGNMENT,NORTON HEALTHCARE LIMITED, GREAT BRITAIN; 2006-02-28,FPAY,FEE PAYMENT,; 2010-03-04,FPAY,FEE PAYMENT,; 2014-03-06,FPAY,FEE PAYMENT,	2013-08-16 - Teva Branded Pharmaceutical Products R&D Inc. et al v. Perrigo Pharmaceuticals Co. et al, Filed August 16, 2013, D.C. Delaware, Doc. No. 1:13cv1441; 1999-10-22 - 010361/0410 - NORTON HEALTHCARE LIMITED - ASSIGNMENT OF ASSIGNORS INTEREST (SEE DOCUMENT FOR DETAILS).	Filed: 1999-10-22 - FILED; Fee paid: 2006-02-28 - PAYMENT OF MAINTENANCE FEE, 4TH YEAR, LARGE ENTITY.; Fee paid: 2010-03-04 - PAYMENT OF MAINTENANCE FEE, 8TH YEAR, LARGE ENTITY.; Fee paid: 2014-03-06 - PAYMENT OF MAINTENANCE FEE, 12TH YEAR, LARGE ENTITY.; Owner: 1999-09-15 - TRENEMAN WILLIAM RICHARD; Owner: 1999-09-20 - BOWMAN NICHOLAS JOHN; Owner: 1999-09-20 - PANAYI COSTANTINOS; Owner: 1999-09-…	1997-12-18	GB97003480	GB9626538
TIOTROPIUM BROMIDE	SPRAY, METERED;INHALATION	SPIRIVA RESPIMAT	BOEHRINGER INGELHEIM	EQ 0.0025MG BASE/INH	N021936	1	2014-09-24	2016-12-05	6. Locking-stressing-mechanism for a spring-actuated device	Device	US6453795	US6453795B1	Locking mechanism for a spring-actuated device	A spring-actuated output drive device is used for example in medical aerosol therapy for a miniaturised high-pressure producing device for atomising a small dose of a liquid medicament. A locking-stressing-mechanism for such an output d rive device is to be stressed with the application of a relatively small amount of force and is to be released with one hand and is to operate reliably over a pro…	1998-11-10	US09077942	BOEHRINGER	BOEHRINGER INGELHEIM INTERNATIONAL	Boehringer Ingelheim International GmbH	BOEHRINGER INGELHEIM INTERNATIONAL GMBH	Sterne, Kessler, Goldstein & Fox P.L.L.C.	US3114370A; US3612051A; US4260082A; US4623332A; US4699154A; US4787891A; US4944308A; US5167632A; US5263475A; US5310092A; US5388572A; US5472143A; US5497944A; EP0 318 447; GB2291135A; JP56108877A; WO9220455A1; WO9712687A1	US7611709B2; US7491719B2; US7396341B2; US7246617B1; US7723306B2; US7727962B2; US7727984B2; US7786111B2; US7849851B2; US7928123B2; US7935715B2; GB2433971B; US8034809B2; US8044046B2; US8048899B2; US8123805B2; US8178568B2; US8299103B2; US8299111B2; GB2433971A; US8329735B2; US8349871B2; US8362039B2; US8372874B2; US8383615B2; US8383651B2; US8420809B2; US8546563B2; US8640509B2; US8735430B2; US8829034B2…	1. A locking-stressing-mechanism for a spring-actuated output drive device, the mechanism comprising:an upper housing portion;a spring housing;a cup-shaped output drive member;a spring acting on said output drive member to cause said output drive member to act as a quick-motion member, said output drive member being arranged to move a piston in a cylinder to compress fluid therein;a locking membe…	A61M11/00	YU48758B; IN2694DEL1996A; TR9801032T2; ZA9610182A; MY117247A; TH30835XX; CA2237853C; DK869825T3; BRPI9611878A; KR100448746B1; ES2193283T3; CN1203533A; CN1119181C; NO319071B1; EE9800170A; EE3956B1; HU9903393A2; EP869825B1; EP869825A1; IL124343A; IL124343D0; EA418B1; CZ9803826A3; CZ9803827A3; CA2237853A1; EG20883A; HR960570A2; HR960570B1; HK1015715A1; PE32198A1; HU9903393A2; HU9903393A3; HU226043B1…	DE19545226C1; DE69626409D1; EE9800170A; AT233112T; DE69626409T2; US6453795B1; EE3956B1; HU9903393A3; AU1194797A; AU716773B2; YU48758B; DK869825T3; BG63993B1; ES2193283T3; HU9903393A2; IL124343A; EA418B1; CZ9801740A3; CZ9803826A3; CZ9803827A3; CZ291850B6; CA2237853A1; CA2237853C; EG20883A; BG102537A; BRPI9611878A; KR100448746B1; CN1203533A; CN1119181C; PE32198A1; TR9801032T2; HU9903393A2; HU226043…	Eicher, Joachim	1995-12-05	2002-09-24		Lopez, F. Daniel	1998-11-10,AS,ASSIGNMENT,BOEHRINGER INGELHEIM INTERNATIONAL GMBH, GERMANY; 2004-06-08,CC,CERTIFICATE OF CORRECTION,; 2006-03-16,FPAY,FEE PAYMENT,; 2010-03-18,FPAY,FEE PAYMENT,; 2014-03-20,FPAY,FEE PAYMENT,	2004-06-29 - a Certificate of Correction was issued for this patent; 2004-06-29 - a Certificate of Correction was issued for this patent; 1998-11-10 - 009583/0544 - BOEHRINGER INGELHEIM INTERNATIONAL GMBH - ASSIGNMENT OF ASSIGNORS INTEREST (SEE DOCUMENT FOR DETAILS).	Filed: 1998-11-10 - FILED; Fee paid: 2006-03-16 - PAYMENT OF MAINTENANCE FEE, 4TH YEAR, LARGE ENTITY.; Fee paid: 2010-03-18 - PAYMENT OF MAINTENANCE FEE, 8TH YEAR, LARGE ENTITY.; Fee paid: 2014-03-20 - PAYMENT OF MAINTENANCE FEE, 12TH YEAR, LARGE ENTITY.; Owner: 1998-06-15 - EICHER JOACHIM; Owner: 1998-06-15 - SCHYRA MICHAEL; Owner: 1998-06-15 - BOEHRINGER INGELHEIM INTERNATIONAL; Owner: 1998-06-…	1996-12-05	EP96005607	DE19545226
FORMOTEROL FUMARATE	POWDER;INHALATION	FORADIL	NOVARTIS	0.012MG/INH	N020831	1	2001-02-16	2019-03-08	1. Powder inhaler	Device	US6488027	US6488027B1	Powder inhaler	This invention relates to single dose dry powder inhalers in which medicament is stored in a capsule and is released by piercing the capsule wall with polymer-coated steel pins. Methods of preparation of polymer-coated piercing means and their use in releasing the medicament from the capsule are described.	2000-09-08	US09657967	NOVARTIS	NOVARTIS	Novartis AG	NOVARTIS AG	Thallemer, John D.	US2814296A; US3071856A; US3203829A; US3209754A; US3379552A; US3518110A; US3652342A; US3700489A; US3838512A; US3942532A; US3949751A; US3958570A; US3991761A; US4012551A; US4275813A; US4307984A; US4621026A; US5197962A; US5266359A; US5352378A; US5685294A; US5685961A; US5743251A; US5919172A; US5985355A; US6015398A; US6026809A; US6159233A; US6298256B1; DE3927170A1; EP0 092 383A2; EP0 528 764; GB1485163…	US7832399B2; US7861712B2; US7870856B2; US7987845B2; US8298575B2; US8360057B2; US8375941B2; US8434477B2; US8464712B2; US8662076B2; NL1033047C2; WO2013114371A1; WO2008072956A1; US20040173211A1; US20050026884A1; US20050113318A1	1. An inhaler device comprising a steel capsule-piercing means for piercing a capsule, wherein at least a portion of said steel capsule piercing means which comes in contact with and pierces the capsule, is coated with(1) an alloy layer wherein the alloy comprises at least one metal selected from the group consisting of chromium, Group VIII metal, and the noble metal; and(2) an alloy matrix layer…	A61M13/00	JP3094437U; NZ506645A; CA2322575A1; PL187578B1; WO9945986A1; HK1035151A1; EP1061979B1; EP1061979A1; GB9805102D0; US6488027B1; JP2002505922A; JP4082864B2; CN1292715A; CO5080779A1; AT283083T; DE69922175D1; IL138121A; IL138121D0; AU3032399A; AU750844B2; CA2322575C; BRPI9908587A; BRPI9908626A; PL342825A1; PT1061979T; PT1061979E; KR1020010041023A; ES2232119T3; CN1212868C; WO9945987A1; DE69922175T2; DE…	WO9945987A1; DE29923581U1; PL187578B1; JP2002505922A; CN1292715A; CO5080779A1; AT283083T; DE69922175D1; AU750844B2; CA2322575C; BRPI9908587A; US6488027B1; KR1020010041023A; JP3094437U; DE69922175T2; EP1061979B1; IL138121A; IL138121D0; NZ506645A; AU3032399A; BRPI9908626A; PL342825A1; PT1061979T; PT1061979E; KR100585483B1; JP4082864B2; ES2232119T3; CN1212868C; WO9945986A1; HK1035151A1; EP1061979A1;…	Moulin, Claude	1998-03-10	2002-12-03	Patel, Mital	Weiss, John G.	2002-06-13,AS,ASSIGNMENT,NOVARTIS AG, SWITZERLAND; 2006-06-01,FPAY,FEE PAYMENT,; 2010-05-07,FPAY,FEE PAYMENT,; 2014-05-07,FPAY,FEE PAYMENT,	2002-06-13 - 012993/0368 - NOVARTIS AG - ASSIGNMENT OF ASSIGNORS INTEREST (SEE DOCUMENT FOR DETAILS).	Filed: 2000-09-08 - FILED; Fee paid: 2006-06-01 - PAYMENT OF MAINTENANCE FEE, 4TH YEAR, LARGE ENTITY.; Fee paid: 2010-05-07 - PAYMENT OF MAINTENANCE FEE, 8TH YEAR, LARGE ENTITY.; Fee paid: 2014-05-07 - PAYMENT OF MAINTENANCE FEE, 12TH YEAR, LARGE ENTITY.; Owner: 2000-07-15 - MOULIN CLAUDE; Owner: 2000-07-15 - NOVARTIS	1999-03-08	EP99001487	GB9805102	WOEP99001487
MOMETASONE FUROATE	POWDER;INHALATION	ASMANEX TWISTHALER	MERCK SHARP DOHME	0.22MG/INH	N021067	1	2005-03-30	2018-09-17	3. Preparation of powder agglomerates	Formulation	US6503537	US6503537B2	Preparation of powder agglomerates	The invention relates to a method of producing an agglomerate of drug and solid binder. The process involves producing individual agglomerate particles and then converting the convertible amorphous content of same, following agglomeration, by the application of, for example, moisture. Agglomerates capable of conversion as well as the finished agglomerates and oral and nasal dosing systems includi…	2001-04-02	US09824377	SCHERING	SCHERING CORPORATION	Schering Corporation	MERCK SHARP & DOHME CORP.	Franks, Robert A.	US4161516A; US4472393A; US5143126A; US5229422A; US5474759A; US5551489A; US5562923A; US5637620A; US5642728A; US5709884A; US5874063A; US5934273A; US5980949A; US5983956A; US6030604A; US6250300B1; EP0 291 201A; EP0 441 740A; EP0 518 600A; GB1520247A; WO9413271A1; WO9414492A3; WO9505805A1; WO9509615A1; WO9509616A1; WO9510407A1; WO9909615A1; WO9520393A1; WO9619206A1	US7387794B2; US7735485B2; EP2484382A1; JP2012524817A; JP2012524815A; CN101744792B; WO2010124198A2; WO2012041031A1; US20030077322A1; US20030114428A1; US20050123608A1	1. A process of producing agglomerates comprising the steps of:(a) providing particles of at least one first material and particles of at least one solid binder, at least one of said first material and said solid binder having a preselected amount of convertible amorphous content which is capable of being converted to crystalline form upon exposure to a preselected stimulus, said convertible amor…	A61K9/16	US20080118566A1; US7387794B2; US20030085480A1; US20040109828A1; US6495167B2; US7687073B2; US20010024641A1; US20010051187A1; US20030157184A1; US20050123608A1; US20080206346A1; US6503537B2; US8173172B2	US6503537B2; US20010024641A1	Yang, Tsong-Toh	2001-04-02; 1998-03-17; 1997-03-20	2003-01-07	Sheikh, Humeera N.	Page, Thurman K.	2006-06-22,FPAY,FEE PAYMENT,; 2010-06-22,FPAY,FEE PAYMENT,; 2012-08-30,AS,ASSIGNMENT,MERCK SHARP & DOHME CORP., NEW JERSEY; 2014-06-24,FPAY,FEE PAYMENT,	2012-08-30 - 028884/0151 - MERCK SHARP & DOHME CORP. - CHANGE OF NAME (SEE DOCUMENT FOR DETAILS).	Filed: 2001-04-02 - FILED; Fee paid: 2006-06-22 - PAYMENT OF MAINTENANCE FEE, 4TH YEAR, LARGE ENTITY.; Fee paid: 2010-06-22 - PAYMENT OF MAINTENANCE FEE, 8TH YEAR, LARGE ENTITY.; Fee paid: 2014-06-24 - PAYMENT OF MAINTENANCE FEE, 12TH YEAR, LARGE ENTITY.; Owner: 2001-04-02 - SCHERING CORPORATION; Owner: 2012-05-02 - MERCK SHARP & DOHME			US09824377; US09042973; US60041055	US09042973; US60041055; US60041055; US20010024641A1
FLUTICASONE PROPIONATE; SALMETEROL XINAFOATE	AEROSOL, METERED;INHALATION	ADVAIR HFA	GLAXO GRP LTD	0.045MG/INH;EQ 0.021MG BASE/INH	N021254	1	2006-06-08	2018-06-23	1. Valve for aerosol container	Device	US6510969	US6510969B2	Valve for aerosol container	Valve for an aerosol container for dispensing a suspension of a substance in a liquid propellant contained therein. The valve comprises a valve body (1) having at least one orifice (16) to allow a quantity of the suspension to pass from the container into the valve. The valve further comprises a ring (18) disposed around the valve body (1), the ring being positioned below the at least one orifice…	2001-09-21	US09957916	SMITHKLINE BEECHAM	SMITHKLINE BEECHAM	SmithKline Beecham Corporation	SMITHKLINE BEECHAM CORPORATION		US4867352A; US4944433A; US5037012A; US5632421A; US5697532A; US5904274A; US6170717B1; US6315173B1	US7594596B2; US7350676B2; US7278556B2; US7097057B2; US6966467B2; US7735696B2; US8088127B2; US8172827B2; US8226638B2; US8251255B1; US8336742B2; US8342421B2; US8353465B2; US8483831B1; US8489192B1; US8551572B1; US8561840B2; US8580349B1; US8622255B2; WO2012041031A1; US8731672B2; US8740895B2; US8777943B2; US8784942B2; US8808280B2; US8820656B2; US8821489B2; US8883902B2; US8911439B2; US8932289B2; US8961…	1. A drug product comprising:an aerosol container containing a suspension of drug particles in a liquid propellant in communication witha metering valve comprising:a valve body;a metering chamber;a valve stem;one or more stem seals; and,at least one orifice in the valve body; and,a ring having a trough disposed around the valve body,wherein the ring further includes an annular wall interrupted wi…	B65D83/44	KR100541308B1; JP2000516898A; AT317812T; US20050183720A1; ES2175515T3; CN1241979A; AT263721T; IS5090A; DK1415934T3; PL334354A1; ES2220619T3; NO993173D0; AR011308A1; MY121679A; TR9901470T2; HU225814B1; DE69735247T2; IN194781A1; IL130549D0; AU734427B2; CA2276163C; PT1145987T; US6510969B2; US6966467B2; CN1094876C; NO993173A; WO9829321A1; CO4771155A1; HK1021526A1; HK1065754A1; HU1759A2; HU1759A3; DE6…	DE69735247T2; ID22699A; HU225814B1; DE69711710D1; KR100541308B1; HK1021526A1; AT215501T; AT263721T; AT317812T; PT1415934T; US6315173B1; AP988A; AP9901587D0; JP2000516898A; DE69711710T2; IL130549A; IL130549D0; NZ336334A; AU5762798A; AU734427B2; PL334354A1; PL189244B1; PT1145987T; PT958201T; US20020082581A1; US20030136802A1; WO9829321A1; AR011308A1; HK1065754A1; MY121679A; TR9901470T2; HU1759A2; HU…	Di Giovanni, Patrick	1996-12-27	2003-01-28		Bomberg, Kenneth	2002-12-03,AS,ASSIGNMENT,SMITHKLINE BEECHAM CORPORATION, PENNSYLVANIA; 2006-06-22,FPAY,FEE PAYMENT,; 2010-06-22,FPAY,FEE PAYMENT,; 2014-06-24,FPAY,FEE PAYMENT,	2002-12-03 - 013277/0644 - SMITHKLINE BEECHAM CORPORATION - MERGER (SEE DOCUMENT FOR DETAILS).	Filed: 2001-09-21 - FILED; Fee paid: 2006-06-22 - PAYMENT OF MAINTENANCE FEE, 4TH YEAR, LARGE ENTITY.; Fee paid: 2010-06-22 - PAYMENT OF MAINTENANCE FEE, 8TH YEAR, LARGE ENTITY.; Fee paid: 2014-06-24 - PAYMENT OF MAINTENANCE FEE, 12TH YEAR, LARGE ENTITY.; Owner: 2001-03-30 - GLAXO WELCOME; Owner: 2001-03-30 - SMITHKLINE BEECHAM; Fee: 2006-06-28 - PAYOR NUMBER ASSIGNED.			GB9626960	US09709084; US09331801; US20020082581A1
FLUTICASONE PROPIONATE	AEROSOL, METERED;INHALATION	FLOVENT HFA	GLAXO GRP LTD	0.22MG/INH	N021433	1	2004-05-14	2018-06-23	1. Valve for aerosol container	Device	US6510969	US6510969B2	Valve for aerosol container	Valve for an aerosol container for dispensing a suspension of a substance in a liquid propellant contained therein. The valve comprises a valve body (1) having at least one orifice (16) to allow a quantity of the suspension to pass from the container into the valve. The valve further comprises a ring (18) disposed around the valve body (1), the ring being positioned below the at least one orifice…	2001-09-21	US09957916	SMITHKLINE BEECHAM	SMITHKLINE BEECHAM	SmithKline Beecham Corporation	SMITHKLINE BEECHAM CORPORATION		US4867352A; US4944433A; US5037012A; US5632421A; US5697532A; US5904274A; US6170717B1; US6315173B1	US7594596B2; US7350676B2; US7278556B2; US7097057B2; US6966467B2; US7735696B2; US8088127B2; US8172827B2; US8226638B2; US8251255B1; US8336742B2; US8342421B2; US8353465B2; US8483831B1; US8489192B1; US8551572B1; US8561840B2; US8580349B1; US8622255B2; WO2012041031A1; US8731672B2; US8740895B2; US8777943B2; US8784942B2; US8808280B2; US8820656B2; US8821489B2; US8883902B2; US8911439B2; US8932289B2; US8961…	1. A drug product comprising:an aerosol container containing a suspension of drug particles in a liquid propellant in communication witha metering valve comprising:a valve body;a metering chamber;a valve stem;one or more stem seals; and,at least one orifice in the valve body; and,a ring having a trough disposed around the valve body,wherein the ring further includes an annular wall interrupted wi…	B65D83/44	KR100541308B1; JP2000516898A; AT317812T; US20050183720A1; ES2175515T3; CN1241979A; AT263721T; IS5090A; DK1415934T3; PL334354A1; ES2220619T3; NO993173D0; AR011308A1; MY121679A; TR9901470T2; HU225814B1; DE69735247T2; IN194781A1; IL130549D0; AU734427B2; CA2276163C; PT1145987T; US6510969B2; US6966467B2; CN1094876C; NO993173A; WO9829321A1; CO4771155A1; HK1021526A1; HK1065754A1; HU1759A2; HU1759A3; DE6…	DE69735247T2; ID22699A; HU225814B1; DE69711710D1; KR100541308B1; HK1021526A1; AT215501T; AT263721T; AT317812T; PT1415934T; US6315173B1; AP988A; AP9901587D0; JP2000516898A; DE69711710T2; IL130549A; IL130549D0; NZ336334A; AU5762798A; AU734427B2; PL334354A1; PL189244B1; PT1145987T; PT958201T; US20020082581A1; US20030136802A1; WO9829321A1; AR011308A1; HK1065754A1; MY121679A; TR9901470T2; HU1759A2; HU…	Di Giovanni, Patrick	1996-12-27	2003-01-28		Bomberg, Kenneth	2002-12-03,AS,ASSIGNMENT,SMITHKLINE BEECHAM CORPORATION, PENNSYLVANIA; 2006-06-22,FPAY,FEE PAYMENT,; 2010-06-22,FPAY,FEE PAYMENT,; 2014-06-24,FPAY,FEE PAYMENT,	2002-12-03 - 013277/0644 - SMITHKLINE BEECHAM CORPORATION - MERGER (SEE DOCUMENT FOR DETAILS).	Filed: 2001-09-21 - FILED; Fee paid: 2006-06-22 - PAYMENT OF MAINTENANCE FEE, 4TH YEAR, LARGE ENTITY.; Fee paid: 2010-06-22 - PAYMENT OF MAINTENANCE FEE, 8TH YEAR, LARGE ENTITY.; Fee paid: 2014-06-24 - PAYMENT OF MAINTENANCE FEE, 12TH YEAR, LARGE ENTITY.; Owner: 2001-03-30 - GLAXO WELCOME; Owner: 2001-03-30 - SMITHKLINE BEECHAM; Fee: 2006-06-28 - PAYOR NUMBER ASSIGNED.			GB9626960	US09709084; US09331801; US20020082581A1
FLUTICASONE FUROATE; VILANTEROL TRIFENATATE	POWDER;INHALATION	BREO ELLIPTA	GLAXO GRP LTD	0.1MG/INH;EQ 0.025MG BASE/INH	N204275	1	2013-05-10	2021-08-03	1. NOVEL ANTI-INFLAMMATORY ANDROSTANE DERIVATIVES	Compound	US6537983	US6537983B1	Anti-inflammatory androstane derivatives	According to one aspect of the invention, there is provided a pharmaceutical formulation for administration by inhalation comprising a compound of formula (I),whereinR1represents C1-6alkyl or C1-6haloalkyl;R2represents —C(═O)-aryl or —C(═O)-heteroaryl;R3represents hydrogen, methyl (which may be in either the α or β configuration) or methylene;R4and R5are the same or different and each represents …	2002-02-04	US10066961	SMITHKLINE BEECHAM	SMITHKLINE BEECHAM	SmithKline Beecham Corporation	GLAXOSMITHKLINE INTELLECTUAL PROPERTY MANAGEMENT LIMITED	Riek, James P.	US3828080A; US3856828A; US4335121A; US4472393A; US4992474A; US5658549A; US5837699A; US5889015A; US6057307A; US6127353A; US6136294A; US6197761B1; US6261539B1; EP00/57401; WO9817676A1; WO0016814A1; WO0033892A1; WO0154664A1	US7531528B2; US7541350B2; US7557247B2; US7566785B2; US7592329B2; US7629335B2; US7498321B2; US7405206B2; US7291608B2; US7144845B2; US7101866B2; US7125985B2; US7132532B2; US6858596B2; US6787532B2; US6750210B2; US6759398B2; US7951397B2; US8163723B2; US8168620B2; US8304405B2; US8318709B2; US8404750B2; US8420625B2; US8431154B2; US8536206B2; US8604064B2; US8618142B2; US8663694B2; WO2010123766A1; US8933…	1. A pharmaceutical formulation for administration by inhalation comprising a compound of formula (I),whereinR1represents C1-6alkyl or C1-6haloalkyl;R2represents —C(═O)-aryl or —C(═O)-heteroaryl;R3represents hydrogen, methyl (which may be in either the α or β configuration) or methylene;R4and R5are the same or different and each represents hydrogen or halogen; and{overscore (-----)} represents a …	A61K9/00	LU91429A9; JP2005521673A; US6759398B2; CN101654470B; NO20030549A; HK1056180A1; UA77656C2; AT342053T; AU2003205855A1; SI1775305T1; US20030073676A1; US20070027128A1; US6777400B2; KR1020030071751A; EP2067784A2; EP1305329B2; EP1775305B1; IL154148A; IL154148D0; NZ523957A; MXPA03001096A; MXPA03001097A; US20040220157A1; US6858596B2; KR1020030028806A; ES2317922T3; ES2523930T3; CN100513416C; NO20030550D0;…	GB0108800D0; TWI284646B; UA77656C2; US20030045512A1; US20030092690A1; US6537983B1; US6878698B2; AR038686A1; MY129796A	Biggadike, Keith	2001-04-07	2003-03-25		Qazi, Sabiha	2003-09-23,CC,CERTIFICATE OF CORRECTION,; 2006-08-23,FPAY,FEE PAYMENT,; 2010-08-24,FPAY,FEE PAYMENT,; 2012-07-18,AS,ASSIGNMENT,GLAXOSMITHKLINE INTELLECTUAL PROPERTY MANAGEMENT L; 2014-08-25,FPAY,FEE PAYMENT,	2003-10-14 - a Certificate of Correction was issued for this patent; 2003-10-14 - a Certificate of Correction was issued for this patent; 2012-07-18 - 028578/0518 - GLAXOSMITHKLINE INTELLECTUAL PROPERTY MANAGEMENT LIMITED - ASSIGNMENT OF ASSIGNORS INTEREST (SEE DOCUMENT FOR DETAILS).	Filed: 2002-02-04 - FILED; Fee paid: 2006-08-23 - PAYMENT OF MAINTENANCE FEE, 4TH YEAR, LARGE ENTITY.; Fee paid: 2010-08-24 - PAYMENT OF MAINTENANCE FEE, 8TH YEAR, LARGE ENTITY.; Fee paid: 2014-08-25 - PAYMENT OF MAINTENANCE FEE, 12TH YEAR, LARGE ENTITY.; Owner: 2002-02-04 - BIGGADIKE KEITH; Owner: 2002-02-04 - JONES PAUL; Owner: 2002-02-04 - PAYNE JEREMY JOHN; Owner: 2002-02-04 - GLAXO GROUP; Ow…	2001-08-03	GB01003499	GB0108800	WOGB01003499
INSULIN LISPRO RECOMBINANT	SOLUTION;SUBCUTANEOUS	HUMALOG KWIKPEN	ELI LILLY AND CO	200 UNITS/ML	N205747	1	2015-05-26	2018-06-11	1. Stable insulin formulations	Formulation	US6551992	US6551992B1	Stable insulin formulations	The present invention provides a monomeric insulin analog formulation stabilized against aggregation in which the buffering agent is either TRIS or arginine. The stable formulations of the present invention are useful for treating diabetes, and are particularly advantageous in treatment regimes requiring lengthy chemical and physical stability, such as, in continuous infusion systems.	1999-11-29	US09450794	ELI LILLY	ELI LILLY	Eli Lilly and Company	Eli Lilly and Company	Reed, Grant E.	US4472385A; US4476118A; US4783441A; US4839341A; US5461031A; US5474978A; US5514646A; US5547929A; US5650486A; US5658878A; EP214826B1; EP0 735 048; GB1285023A; WO8706137A1; WO9934821A1	US7446091B2; US7605123B2; US7022674B2; US7872095B2; US7875700B2; WO2006053906A1; US8088731B2; US8263551B2; US8287495B2; US8298184B2; US8318154B2; US8410060B2; US8408421B2; US8448824B2; US8563685B2; US8568713B2; US8569231B2; US8573027B2; US8623345B2; US8650937B2; US20120135933A1; US8722631B2; US8758323B2; US8846103B2; US8906850B2; US8927015B2; US8926561B2; US8933207B2; US8940690B2; US8986253B2; WO…	1. A solution formulation comprising: a physiologically tolerated buffer selected from the group consisting of TRIS and arginine; a monomeric insulin analog; zinc; and a phenolic preservative,wherein the formulation is a solution formulation. 2. The formulation of claim 1wherein the buffer is TRIS. 3. The formulation of claim 2, wherein the monomeric insulin analog is AspB28-human insulin. 4. The…	A61K9/08	JP2002504908A; AU734781B2; DE69834956T2; EP884053B1; EP1283051A1; PT1283051T; DE69834956D1; DE69808695T2; EP1283051B1; EP884053A1; SI884053T1; DK884053T3; ES2264713T3; WO9856406A1; HU2877A2; HU2877A3; DE69808695D1; IL133348D0; CA2295140A1; BRPI9810116A; ZA9804697A; PL337324A1; PL194244B1; PT884053T; PT884053E; US20030104983A1; US6551992B1; KR1020010013700A; NO996131A; HK1030747A1; TR9903036T2; UA…	US6551992B1	DeFelippis, Michael Rosario	1999-11-29; 1998-06-11; 1997-06-13	2003-04-22		Low, Christopher S. F.	2006-09-26,FPAY,FEE PAYMENT,; 2010-09-22,FPAY,FEE PAYMENT,; 2014-09-24,FPAY,FEE PAYMENT,		Filed: 1999-11-29 - FILED; Fee paid: 2006-09-26 - PAYMENT OF MAINTENANCE FEE, 4TH YEAR, LARGE ENTITY.; Fee paid: 2010-09-22 - PAYMENT OF MAINTENANCE FEE, 8TH YEAR, LARGE ENTITY.; Fee paid: 2014-09-24 - PAYMENT OF MAINTENANCE FEE, 12TH YEAR, LARGE ENTITY.; Owner: 1999-11-29 - ELI LILLY			US09450794; US09096247; US60053089	US09096247; US60053089; US60053089
FLUTICASONE PROPIONATE; SALMETEROL XINAFOATE	AEROSOL, METERED;INHALATION	ADVAIR HFA	GLAXO GRP LTD	0.045MG/INH;EQ 0.021MG BASE/INH	N021254	1	2006-06-08	2015-02-10	6. Aerosol container and a method for storage and administration of a predetermined amount of a pharmaceutically active aerosol	Device	US6596260	US6596260B1	Aerosol container and a method for storage and administration of a predetermined amount of a pharmaceutically active aerosol	The invention relates to an aerosol container for pharmaceutically active aerosols that are to be administered in predetermined amounts and that are supplied in the container in the form of a suspension, the suspension also comprising, in addition to a pharmaceutically active substance, at least a propellant gas. The aerosol container has a metering valve that comprises a metering chamber and a v…	1994-08-10	US08288415	NOVARTIS	NOVARTIS	Novartis Corporation	NOVARTIS CORPORATION	Thallemer, John D.	US2815889A; US2886217A; US3611990A; US4285937A; US4762254A; US4902318A; US5149717A; US5349947A; DE122651C; DE1226251B; EP0338670; EP0338670; FR2267496A1; GB2077229A; GB2077229A; GB2216794A; WO111190; WO921190; WO9211190A2; WO9311743A1	WO2005087253A3; US7569216B2; US7350676B2; EP1734987B1; EP1833540B1; WO2011045429A1; US8104469B2; US8119105B2; WO2006067383A1; US8227027B2; US8273342B2; US8329271B2; US8367734B1; JP2013507429A; JP2013507430A; US8414956B2; US8430097B2; US8616201B2; US20120318827A1; US8703306B2; WO2011045432A1; US8808786B2; WO2005087253A2; US20130167378A1; US20030101993A1; US20030136802A1; US20030194379A1; US2004003…	1. An aerosol container system for metering and administering pharmaceutically active aerosols supplied in the form of a suspension, the suspension including a pharmaceutically active agent and a propellant gas free of fluorochlorohydrocarbons, said aerosol container system comprising:a container for storing the suspension comprising a container wall, the inner portion of said container wall whic…	B65D25/14	AU7142994A; ES2113074T3; AT163623T; DE59405357D1; AU690913B2; US6596260B1; EP642992A3; GR3026507T3; CA2130867A1; CA2130867C; DK642992T3; PT642992E; US8119105B2; HK1010716A1; EP642992A2; EP642992B1; US20030194379A1; JP07076380A; JP3610438B2	CA2130867A1; CA2130867C; DE59405357D1; GR3026507T3; PT642992E; HK1010716A1; EP642992A3; EP642992A2; EP642992B1; AU7142994A; AU690913B2; US6596260B1; JP07076380A; ES2113074T3; AT163623T; DK642992T3	Brugger, François	1993-08-27	2003-07-22		Dees, Jose′ G.	1996-05-17,AS,ASSIGNMENT,CIBA-GEIGY CORPORATION, NEW YORK; 2003-02-26,AS,ASSIGNMENT,NOVARTIS CORPORATION, NEW YORK; 2003-10-14,CC,CERTIFICATE OF CORRECTION,; 2006-12-29,FPAY,FEE PAYMENT,; 2010-12-22,FPAY,FEE PAYMENT,; 2014-12-31,FPAY,FEE PAYMENT,	2003-11-04 - a Certificate of Correction was issued for this patent; 2003-11-04 - a Certificate of Correction was issued for this patent; 1996-05-17 - 007960/0154 - CIBA-GEIGY CORPORATION - ASSIGNMENT OF ASSIGNORS INTEREST (SEE DOCUMENT FOR DETAILS).; 2003-02-26 - 013792/0396 - NOVARTIS CORPORATION - MERGER (SEE DOCUMENT FOR DETAILS).	Filed: 1994-08-10 - FILED; Fee paid: 2006-12-29 - PAYMENT OF MAINTENANCE FEE, 4TH YEAR, LARGE ENTITY.; Fee paid: 2010-12-22 - PAYMENT OF MAINTENANCE FEE, 8TH YEAR, LARGE ENTITY.; Fee paid: 2014-12-31 - PAYMENT OF MAINTENANCE FEE, 12TH YEAR, LARGE ENTITY.; Owner: 1994-06-30 - BRUGGER FRANCOIS; Owner: 1994-06-30 - STAMPF ANGELIKA; Owner: 1994-06-30 - CIBA GEIGY; Owner: 1997-06-12 - NOVARTIS			EP93810614
FLUTICASONE PROPIONATE	AEROSOL, METERED;INHALATION	FLOVENT HFA	GLAXO GRP LTD	0.22MG/INH	N021433	1	2004-05-14	2015-02-10	1. Aerosol container and a method for storage and administration of a predetermined amount of a pharmaceutically active aerosol	Device	US6596260	US6596260B1	Aerosol container and a method for storage and administration of a predetermined amount of a pharmaceutically active aerosol	The invention relates to an aerosol container for pharmaceutically active aerosols that are to be administered in predetermined amounts and that are supplied in the container in the form of a suspension, the suspension also comprising, in addition to a pharmaceutically active substance, at least a propellant gas. The aerosol container has a metering valve that comprises a metering chamber and a v…	1994-08-10	US08288415	NOVARTIS	NOVARTIS	Novartis Corporation	NOVARTIS CORPORATION	Thallemer, John D.	US2815889A; US2886217A; US3611990A; US4285937A; US4762254A; US4902318A; US5149717A; US5349947A; DE122651C; DE1226251B; EP0338670; EP0338670; FR2267496A1; GB2077229A; GB2077229A; GB2216794A; WO111190; WO921190; WO9211190A2; WO9311743A1	WO2005087253A3; US7569216B2; US7350676B2; EP1734987B1; EP1833540B1; WO2011045429A1; US8104469B2; US8119105B2; WO2006067383A1; US8227027B2; US8273342B2; US8329271B2; US8367734B1; JP2013507429A; JP2013507430A; US8414956B2; US8430097B2; US8616201B2; US20120318827A1; US8703306B2; WO2011045432A1; US8808786B2; WO2005087253A2; US20130167378A1; US20030101993A1; US20030136802A1; US20030194379A1; US2004003…	1. An aerosol container system for metering and administering pharmaceutically active aerosols supplied in the form of a suspension, the suspension including a pharmaceutically active agent and a propellant gas free of fluorochlorohydrocarbons, said aerosol container system comprising:a container for storing the suspension comprising a container wall, the inner portion of said container wall whic…	B65D25/14	AU7142994A; ES2113074T3; AT163623T; DE59405357D1; AU690913B2; US6596260B1; EP642992A3; GR3026507T3; CA2130867A1; CA2130867C; DK642992T3; PT642992E; US8119105B2; HK1010716A1; EP642992A2; EP642992B1; US20030194379A1; JP07076380A; JP3610438B2	CA2130867A1; CA2130867C; DE59405357D1; GR3026507T3; PT642992E; HK1010716A1; EP642992A3; EP642992A2; EP642992B1; AU7142994A; AU690913B2; US6596260B1; JP07076380A; ES2113074T3; AT163623T; DK642992T3	Brugger, François	1993-08-27	2003-07-22		Dees, Jose′ G.	1996-05-17,AS,ASSIGNMENT,CIBA-GEIGY CORPORATION, NEW YORK; 2003-02-26,AS,ASSIGNMENT,NOVARTIS CORPORATION, NEW YORK; 2003-10-14,CC,CERTIFICATE OF CORRECTION,; 2006-12-29,FPAY,FEE PAYMENT,; 2010-12-22,FPAY,FEE PAYMENT,; 2014-12-31,FPAY,FEE PAYMENT,	2003-11-04 - a Certificate of Correction was issued for this patent; 2003-11-04 - a Certificate of Correction was issued for this patent; 1996-05-17 - 007960/0154 - CIBA-GEIGY CORPORATION - ASSIGNMENT OF ASSIGNORS INTEREST (SEE DOCUMENT FOR DETAILS).; 2003-02-26 - 013792/0396 - NOVARTIS CORPORATION - MERGER (SEE DOCUMENT FOR DETAILS).	Filed: 1994-08-10 - FILED; Fee paid: 2006-12-29 - PAYMENT OF MAINTENANCE FEE, 4TH YEAR, LARGE ENTITY.; Fee paid: 2010-12-22 - PAYMENT OF MAINTENANCE FEE, 8TH YEAR, LARGE ENTITY.; Fee paid: 2014-12-31 - PAYMENT OF MAINTENANCE FEE, 12TH YEAR, LARGE ENTITY.; Owner: 1994-06-30 - BRUGGER FRANCOIS; Owner: 1994-06-30 - STAMPF ANGELIKA; Owner: 1994-06-30 - CIBA GEIGY; Owner: 1997-06-12 - NOVARTIS			EP93810614
INSULIN RECOMBINANT HUMAN	POWDER;INHALATION	AFREZZA	SANOFI AVENTIS	12 UNITS/INH	N022472	3	2015-04-17	2020-06-29	1. Purification and stabilization of peptide and protein pharmaceutical agents	Formulation	US6652885	US6652885B2	Purification and stabilization of peptide and protein pharmaceutical agents	Methods are provided for purifying peptides and proteins by incorporating the peptide or protein into a diketopiperazine or competitive complexing agent to facilitate removal one or more impurities, i.e. undesirable components, from the peptide or protein. In a preferred embodiment, a peptide, such as insulin, containing one or more impurities, e.g., zinc ions, is entrapped in diketopiperazine to…	2002-08-20	US10224761		MANNKIND	MannKind Corporation	AVENTISUB LLC	Holland & Knight LLP	US5352461A; US5503852A; US5547929A; US5888477A; US5976569A; US6071497A; US6428771B1; US6444226B1; EP0 220 958; WOWO-96/36314; WO9952506A1	WO2004012672A3; US7605123B2; US7648960B2; US7658721B2; US7713929B2; US7718609B2; US7795007B2; US7799344B2; US7803404B2; US7836922B2; US7872095B2; US7875700B2; US7943572B2; US7943178B2; US7950423B2; US7958916B2; US8025082B2; US8039431B2; US8084420B2; US8119593B2; US8133680B2; WO2005067964A1; US8220505B2; US8227409B2; US8230887B2; US8258095B2; US8372804B2; US8377869B2; US8389470B2; US8394414B2; US8…	1. A method for delivering insulin to a patient in need thereof, comprisingadministering to the patient an effective amount of the insulin in a composition which comprises microparticles of a diketopiperazine in which monomeric or dimeric insulin is complexed to the diketopiperazine. 2. The method of claim 1wherein the diketopiperazine is fumaryl diketopiperazine. 3. The method of claim 2wherein …	A61K9/18	JP2008534622A; EP1808438B1; AU2005202230A1; US6444226B1; JP2013047256A; HK1128876A1; EP2027870A1; AU2006230576A1; AU2011200675B2; BRPI0608271A2; US20030013641A1; US20040077528A1; US7648960B2; JP2014221794A; AT411040T; DE602006003228D1; DE602006015005D1; EP1808438A3; EP2027870B1; EP2364717A1; IL186182A; AU5901000A; AU2011200675A1; AU779986B2; CA2601860A1; DK1909826T3; US20060239934A1; US2007002019…	US6652885B2; US20030013641A1	Steiner, Solomon S.	2000-06-29; 1999-06-29	2003-11-25	Di Nola-Baron, Liliana	Page, Thurman K.	2005-07-26,AS,ASSIGNMENT,PHARMACEUTICAL DISCOVERY CORPORATION, NEW YORK; 2005-08-23,AS,ASSIGNMENT,MANNKIND CORPORATION, CALIFORNIA; 2007-04-17,FPAY,FEE PAYMENT,; 2011-05-25,FPAY,FEE PAYMENT,; 2013-07-03,AS,ASSIGNMENT,DEERFIELD PRIVATE DESIGN FUND II, L.P., NEW YORK; 2013-07-03,AS,ASSIGNMENT,DEERFIELD PRIVATE DESIGN INTERNATIONAL II, L.P., N; 2013-07-03,AS,ASSIGNMENT,HORIZON SANTE FLML SARL, NEW Y…	2005-07-26 - 016309/0101 - PHARMACEUTICAL DISCOVERY CORPORATION - ASSIGNMENT OF ASSIGNORS INTEREST (SEE DOCUMENT FOR DETAILS).; 2005-08-23 - 016438/0132 - MANNKIND CORPORATION - CHANGE OF NAME (SEE DOCUMENT FOR DETAILS).; 2013-07-03 - 030740/0123 - DEERFIELD PRIVATE DESIGN FUND II, L.P. - DEERFIELD PRIVATE DESIGN INTERNATIONAL II, L.P. - HORIZON SANTE FLML SARL - SECURITY AGREEMENT; 2014-09-26 - …	Filed: 2002-08-20 - FILED; Fee paid: 2007-04-17 - PAYMENT OF MAINTENANCE FEE, 4TH YEAR, LARGE ENTITY.; Fee paid: 2011-05-25 - PAYMENT OF MAINTENANCE FEE, 8TH YEAR, LARGE ENTITY.; Fee paid: 2015-05-25 - PAYMENT OF MAINTENANCE FEE, 12TH YEAR, LARGE ENTITY.; Owner: 2000-07-10 - WOODS RODNEY J; Owner: 2000-07-10 - SULNER JOSEPH W; Owner: 2000-07-18 - STEINER SOLOMON S; Owner: 2000-07-18 - PHARMACEUTI…			US09606468; US60141433	US09606468; US60141433; US60141433; US20030013641A1
INSULIN RECOMBINANT HUMAN	POWDER;INHALATION	AFREZZA	SANOFI AVENTIS	4 UNITS/INH	N022472	1	2014-06-27	2020-06-29	1. Purification and stabilization of peptide and protein pharmaceutical agents	Formulation	US6652885	US6652885B2	Purification and stabilization of peptide and protein pharmaceutical agents	Methods are provided for purifying peptides and proteins by incorporating the peptide or protein into a diketopiperazine or competitive complexing agent to facilitate removal one or more impurities, i.e. undesirable components, from the peptide or protein. In a preferred embodiment, a peptide, such as insulin, containing one or more impurities, e.g., zinc ions, is entrapped in diketopiperazine to…	2002-08-20	US10224761		MANNKIND	MannKind Corporation	AVENTISUB LLC	Holland & Knight LLP	US5352461A; US5503852A; US5547929A; US5888477A; US5976569A; US6071497A; US6428771B1; US6444226B1; EP0 220 958; WOWO-96/36314; WO9952506A1	WO2004012672A3; US7605123B2; US7648960B2; US7658721B2; US7713929B2; US7718609B2; US7795007B2; US7799344B2; US7803404B2; US7836922B2; US7872095B2; US7875700B2; US7943572B2; US7943178B2; US7950423B2; US7958916B2; US8025082B2; US8039431B2; US8084420B2; US8119593B2; US8133680B2; WO2005067964A1; US8220505B2; US8227409B2; US8230887B2; US8258095B2; US8372804B2; US8377869B2; US8389470B2; US8394414B2; US8…	1. A method for delivering insulin to a patient in need thereof, comprisingadministering to the patient an effective amount of the insulin in a composition which comprises microparticles of a diketopiperazine in which monomeric or dimeric insulin is complexed to the diketopiperazine. 2. The method of claim 1wherein the diketopiperazine is fumaryl diketopiperazine. 3. The method of claim 2wherein …	A61K9/18	JP2008534622A; EP1808438B1; AU2005202230A1; US6444226B1; JP2013047256A; HK1128876A1; EP2027870A1; AU2006230576A1; AU2011200675B2; BRPI0608271A2; US20030013641A1; US20040077528A1; US7648960B2; JP2014221794A; AT411040T; DE602006003228D1; DE602006015005D1; EP1808438A3; EP2027870B1; EP2364717A1; IL186182A; AU5901000A; AU2011200675A1; AU779986B2; CA2601860A1; DK1909826T3; US20060239934A1; US2007002019…	US6652885B2; US20030013641A1	Steiner, Solomon S.	2000-06-29; 1999-06-29	2003-11-25	Di Nola-Baron, Liliana	Page, Thurman K.	2005-07-26,AS,ASSIGNMENT,PHARMACEUTICAL DISCOVERY CORPORATION, NEW YORK; 2005-08-23,AS,ASSIGNMENT,MANNKIND CORPORATION, CALIFORNIA; 2007-04-17,FPAY,FEE PAYMENT,; 2011-05-25,FPAY,FEE PAYMENT,; 2013-07-03,AS,ASSIGNMENT,DEERFIELD PRIVATE DESIGN FUND II, L.P., NEW YORK; 2013-07-03,AS,ASSIGNMENT,DEERFIELD PRIVATE DESIGN INTERNATIONAL II, L.P., N; 2013-07-03,AS,ASSIGNMENT,HORIZON SANTE FLML SARL, NEW Y…	2005-07-26 - 016309/0101 - PHARMACEUTICAL DISCOVERY CORPORATION - ASSIGNMENT OF ASSIGNORS INTEREST (SEE DOCUMENT FOR DETAILS).; 2005-08-23 - 016438/0132 - MANNKIND CORPORATION - CHANGE OF NAME (SEE DOCUMENT FOR DETAILS).; 2013-07-03 - 030740/0123 - DEERFIELD PRIVATE DESIGN FUND II, L.P. - DEERFIELD PRIVATE DESIGN INTERNATIONAL II, L.P. - HORIZON SANTE FLML SARL - SECURITY AGREEMENT; 2014-09-26 - …	Filed: 2002-08-20 - FILED; Fee paid: 2007-04-17 - PAYMENT OF MAINTENANCE FEE, 4TH YEAR, LARGE ENTITY.; Fee paid: 2011-05-25 - PAYMENT OF MAINTENANCE FEE, 8TH YEAR, LARGE ENTITY.; Fee paid: 2015-05-25 - PAYMENT OF MAINTENANCE FEE, 12TH YEAR, LARGE ENTITY.; Owner: 2000-07-10 - WOODS RODNEY J; Owner: 2000-07-10 - SULNER JOSEPH W; Owner: 2000-07-18 - STEINER SOLOMON S; Owner: 2000-07-18 - PHARMACEUTI…			US09606468; US60141433	US09606468; US60141433; US60141433; US20030013641A1
INSULIN RECOMBINANT HUMAN	POWDER;INHALATION	AFREZZA	SANOFI AVENTIS	8 UNITS/INH	N022472	2	2014-06-27	2020-06-29	1. Purification and stabilization of peptide and protein pharmaceutical agents	Formulation	US6652885	US6652885B2	Purification and stabilization of peptide and protein pharmaceutical agents	Methods are provided for purifying peptides and proteins by incorporating the peptide or protein into a diketopiperazine or competitive complexing agent to facilitate removal one or more impurities, i.e. undesirable components, from the peptide or protein. In a preferred embodiment, a peptide, such as insulin, containing one or more impurities, e.g., zinc ions, is entrapped in diketopiperazine to…	2002-08-20	US10224761		MANNKIND	MannKind Corporation	AVENTISUB LLC	Holland & Knight LLP	US5352461A; US5503852A; US5547929A; US5888477A; US5976569A; US6071497A; US6428771B1; US6444226B1; EP0 220 958; WOWO-96/36314; WO9952506A1	WO2004012672A3; US7605123B2; US7648960B2; US7658721B2; US7713929B2; US7718609B2; US7795007B2; US7799344B2; US7803404B2; US7836922B2; US7872095B2; US7875700B2; US7943572B2; US7943178B2; US7950423B2; US7958916B2; US8025082B2; US8039431B2; US8084420B2; US8119593B2; US8133680B2; WO2005067964A1; US8220505B2; US8227409B2; US8230887B2; US8258095B2; US8372804B2; US8377869B2; US8389470B2; US8394414B2; US8…	1. A method for delivering insulin to a patient in need thereof, comprisingadministering to the patient an effective amount of the insulin in a composition which comprises microparticles of a diketopiperazine in which monomeric or dimeric insulin is complexed to the diketopiperazine. 2. The method of claim 1wherein the diketopiperazine is fumaryl diketopiperazine. 3. The method of claim 2wherein …	A61K9/18	JP2008534622A; EP1808438B1; AU2005202230A1; US6444226B1; JP2013047256A; HK1128876A1; EP2027870A1; AU2006230576A1; AU2011200675B2; BRPI0608271A2; US20030013641A1; US20040077528A1; US7648960B2; JP2014221794A; AT411040T; DE602006003228D1; DE602006015005D1; EP1808438A3; EP2027870B1; EP2364717A1; IL186182A; AU5901000A; AU2011200675A1; AU779986B2; CA2601860A1; DK1909826T3; US20060239934A1; US2007002019…	US6652885B2; US20030013641A1	Steiner, Solomon S.	2000-06-29; 1999-06-29	2003-11-25	Di Nola-Baron, Liliana	Page, Thurman K.	2005-07-26,AS,ASSIGNMENT,PHARMACEUTICAL DISCOVERY CORPORATION, NEW YORK; 2005-08-23,AS,ASSIGNMENT,MANNKIND CORPORATION, CALIFORNIA; 2007-04-17,FPAY,FEE PAYMENT,; 2011-05-25,FPAY,FEE PAYMENT,; 2013-07-03,AS,ASSIGNMENT,DEERFIELD PRIVATE DESIGN FUND II, L.P., NEW YORK; 2013-07-03,AS,ASSIGNMENT,DEERFIELD PRIVATE DESIGN INTERNATIONAL II, L.P., N; 2013-07-03,AS,ASSIGNMENT,HORIZON SANTE FLML SARL, NEW Y…	2005-07-26 - 016309/0101 - PHARMACEUTICAL DISCOVERY CORPORATION - ASSIGNMENT OF ASSIGNORS INTEREST (SEE DOCUMENT FOR DETAILS).; 2005-08-23 - 016438/0132 - MANNKIND CORPORATION - CHANGE OF NAME (SEE DOCUMENT FOR DETAILS).; 2013-07-03 - 030740/0123 - DEERFIELD PRIVATE DESIGN FUND II, L.P. - DEERFIELD PRIVATE DESIGN INTERNATIONAL II, L.P. - HORIZON SANTE FLML SARL - SECURITY AGREEMENT; 2014-09-26 - …	Filed: 2002-08-20 - FILED; Fee paid: 2007-04-17 - PAYMENT OF MAINTENANCE FEE, 4TH YEAR, LARGE ENTITY.; Fee paid: 2011-05-25 - PAYMENT OF MAINTENANCE FEE, 8TH YEAR, LARGE ENTITY.; Fee paid: 2015-05-25 - PAYMENT OF MAINTENANCE FEE, 12TH YEAR, LARGE ENTITY.; Owner: 2000-07-10 - WOODS RODNEY J; Owner: 2000-07-10 - SULNER JOSEPH W; Owner: 2000-07-18 - STEINER SOLOMON S; Owner: 2000-07-18 - PHARMACEUTI…			US09606468; US60141433	US09606468; US60141433; US60141433; US20030013641A1
INSULIN RECOMBINANT HUMAN	POWDER;INHALATION	AFREZZA	SANOFI AVENTIS	4 UNITS/INH	N022472	1	2014-06-27	2014-09-30	1. Carbon-substituted diketopiperazine delivery systems	Formulation	US6663898	US6663898B2	Carbon-substituted diketopiperazine delivery systems	Compositions useful in the delivery of active agents are provided. These delivery compositions include (a) an active agent; and (b) a carrier of at least one mono-C-substituted or di-C-substituted diketopiperazine. Methods for preparing these compositions and administering these compositions are also provided.	2002-04-19	US10125836		EMISPHERE TECHNOLOGIES	Emisphere Technologies, Inc.	AVENTISUB LLC	Darby & Darby	US5541155A; US5578323A; US5601846A; US5629020A; US5643957A; US5693338A; US5714167A; US5766633A; US5792451A; US5811127A; US5824345A; US5840340A; US6331318B1	US6906030B2; US8039018B2; US8039431B2; US8110547B2; JP4885856B2; US8133514B2; JP4907552B2; US8314106B2; JP5175553B2; EP2279732A2; US8512932B2; JP2009542711A; WO2005112937A1; JP5475443B2; EP2497484A2; WO2010078373A1; US8771712B2; US8778403B2; WO2006072070A2; JP2014193911A; US8906926B2; US8927015B2; US20030198658A1; EP2862854A1; US9066881B2; US9089497B2	1. A delivery composition comprising:(a) a peptide; and(b) at least one diketopiperazine having the formula:wherein R1and R2are C1-C24alkyl or C1-C24alkenyl and have at least one functional group selected from the group consisting of oxygen and amide groups;both R1and R2, optionally, are substituted with C1-C4alkyl, C1-C4alkenyl, C1-C4alkoxy, —OH, —SH, and —CO2R3or any combination thereof; wherei…	A61K9/16	PT817643E; HU9901162A3; US6395774B1; US6610329B2; US6663887B2; US6663898B2; HU227385B1; DK993831T3; US20020001591A1; US20020028250A1; US20020052422A1; US20020120009A1; US6623731B2; JP11514331A; EP1015008A1; IL126318A; AU4152496A; AU738735B2; US5866536A; US6071510A; US20010003001A1; US20010023240A1; US6344213B1; US6525020B2; US7125910B2; KR19987003412A; KR100489667B1; JP2001131090A; JP4975201B2; F…	US20020155993A1; US6663898B2	Milstein, Sam J.	2002-04-19; 2001-08-13; 1994-09-30	2003-12-16		Reamer, James H.	2005-09-28,AS,ASSIGNMENT,MHR INSTITUTIONAL PARTNERS IIA LP, NEW YORK; 2007-06-18,FPAY,FEE PAYMENT,; 2008-03-04,AS,ASSIGNMENT,EMISPHERE TECHNOLOGIES, INC., NEW YORK; 2008-03-05,AS,ASSIGNMENT,MANNKIND CORPORATION, CALIFORNIA; 2011-06-16,FPAY,FEE PAYMENT,; 2013-07-03,AS,ASSIGNMENT,DEERFIELD PRIVATE DESIGN FUND II, L.P., NEW YORK; 2013-07-03,AS,ASSIGNMENT,DEERFIELD PRIVATE DESIGN INTERNATIONAL II, L.…	2005-09-28 - 016593/0703 - MHR INSTITUTIONAL PARTNERS IIA LP - SECURITY AGREEMENT; 2008-03-04 - 020593/0944 - EMISPHERE TECHNOLOGIES, INC. - ASSIGNMENT OF ASSIGNORS INTEREST (SEE DOCUMENT FOR DETAILS).; 2008-03-05 - 020599/0179 - MANNKIND CORPORATION - ASSIGNMENT OF ASSIGNORS INTEREST (SEE DOCUMENT FOR DETAILS).; 2013-07-03 - 030740/0123 - DEERFIELD PRIVATE DESIGN FUND II, L.P. - DEERFIELD PRIVAT…	Filed: 2002-04-19 - FILED; Fee paid: 2007-06-18 - PAYMENT OF MAINTENANCE FEE, 4TH YEAR, LARGE ENTITY.; Fee paid: 2011-06-16 - PAYMENT OF MAINTENANCE FEE, 8TH YEAR, LARGE ENTITY.; Owner: 1995-02-13 - MILSTEIN SAM J; Owner: 1995-02-13 - EMISPHERE TECHNOLOGIES; Owner: 2005-09-26 - MHR INSTITUTIONAL PARTNERS IIA; Owner: 2008-02-11 - MANNKIND; Owner: 2013-07-01 - DEERFIELD PRIVATE DESIGN FUND II; Owne…			US10125836; US09929530; US08316404	US09929530; US08316404; US20020155993A1
INSULIN RECOMBINANT HUMAN	POWDER;INHALATION	AFREZZA	SANOFI AVENTIS	8 UNITS/INH	N022472	2	2014-06-27	2014-09-30	1. Carbon-substituted diketopiperazine delivery systems	Formulation	US6663898	US6663898B2	Carbon-substituted diketopiperazine delivery systems	Compositions useful in the delivery of active agents are provided. These delivery compositions include (a) an active agent; and (b) a carrier of at least one mono-C-substituted or di-C-substituted diketopiperazine. Methods for preparing these compositions and administering these compositions are also provided.	2002-04-19	US10125836		EMISPHERE TECHNOLOGIES	Emisphere Technologies, Inc.	AVENTISUB LLC	Darby & Darby	US5541155A; US5578323A; US5601846A; US5629020A; US5643957A; US5693338A; US5714167A; US5766633A; US5792451A; US5811127A; US5824345A; US5840340A; US6331318B1	US6906030B2; US8039018B2; US8039431B2; US8110547B2; JP4885856B2; US8133514B2; JP4907552B2; US8314106B2; JP5175553B2; EP2279732A2; US8512932B2; JP2009542711A; WO2005112937A1; JP5475443B2; EP2497484A2; WO2010078373A1; US8771712B2; US8778403B2; WO2006072070A2; JP2014193911A; US8906926B2; US8927015B2; US20030198658A1; EP2862854A1; US9066881B2; US9089497B2	1. A delivery composition comprising:(a) a peptide; and(b) at least one diketopiperazine having the formula:wherein R1and R2are C1-C24alkyl or C1-C24alkenyl and have at least one functional group selected from the group consisting of oxygen and amide groups;both R1and R2, optionally, are substituted with C1-C4alkyl, C1-C4alkenyl, C1-C4alkoxy, —OH, —SH, and —CO2R3or any combination thereof; wherei…	A61K9/16	PT817643E; HU9901162A3; US6395774B1; US6610329B2; US6663887B2; US6663898B2; HU227385B1; DK993831T3; US20020001591A1; US20020028250A1; US20020052422A1; US20020120009A1; US6623731B2; JP11514331A; EP1015008A1; IL126318A; AU4152496A; AU738735B2; US5866536A; US6071510A; US20010003001A1; US20010023240A1; US6344213B1; US6525020B2; US7125910B2; KR19987003412A; KR100489667B1; JP2001131090A; JP4975201B2; F…	US20020155993A1; US6663898B2	Milstein, Sam J.	2002-04-19; 2001-08-13; 1994-09-30	2003-12-16		Reamer, James H.	2005-09-28,AS,ASSIGNMENT,MHR INSTITUTIONAL PARTNERS IIA LP, NEW YORK; 2007-06-18,FPAY,FEE PAYMENT,; 2008-03-04,AS,ASSIGNMENT,EMISPHERE TECHNOLOGIES, INC., NEW YORK; 2008-03-05,AS,ASSIGNMENT,MANNKIND CORPORATION, CALIFORNIA; 2011-06-16,FPAY,FEE PAYMENT,; 2013-07-03,AS,ASSIGNMENT,DEERFIELD PRIVATE DESIGN FUND II, L.P., NEW YORK; 2013-07-03,AS,ASSIGNMENT,DEERFIELD PRIVATE DESIGN INTERNATIONAL II, L.…	2005-09-28 - 016593/0703 - MHR INSTITUTIONAL PARTNERS IIA LP - SECURITY AGREEMENT; 2008-03-04 - 020593/0944 - EMISPHERE TECHNOLOGIES, INC. - ASSIGNMENT OF ASSIGNORS INTEREST (SEE DOCUMENT FOR DETAILS).; 2008-03-05 - 020599/0179 - MANNKIND CORPORATION - ASSIGNMENT OF ASSIGNORS INTEREST (SEE DOCUMENT FOR DETAILS).; 2013-07-03 - 030740/0123 - DEERFIELD PRIVATE DESIGN FUND II, L.P. - DEERFIELD PRIVAT…	Filed: 2002-04-19 - FILED; Fee paid: 2007-06-18 - PAYMENT OF MAINTENANCE FEE, 4TH YEAR, LARGE ENTITY.; Fee paid: 2011-06-16 - PAYMENT OF MAINTENANCE FEE, 8TH YEAR, LARGE ENTITY.; Owner: 1995-02-13 - MILSTEIN SAM J; Owner: 1995-02-13 - EMISPHERE TECHNOLOGIES; Owner: 2005-09-26 - MHR INSTITUTIONAL PARTNERS IIA; Owner: 2008-02-11 - MANNKIND; Owner: 2013-07-01 - DEERFIELD PRIVATE DESIGN FUND II; Owne…			US10125836; US09929530; US08316404	US09929530; US08316404; US20020155993A1
MOMETASONE FUROATE	POWDER;INHALATION	ASMANEX TWISTHALER	MERCK SHARP DOHME	0.22MG/INH	N021067	1	2005-03-30	2014-07-27	1. Use of mometasone furoate for treating airway passage and lung diseases	Method	US6677322	US6677322B2	Use of mometasone furoate for treating airway passage and lung diseases	The administration of aerosolize particles of mometasone furoate in the form of dry powders, solutions, or aqueous suspension for treating corticosteroid-responsive diseases of the surfaces of upper and/or lower airway passages and/or lungs, e.g., allergic rhinitis and asthma is disclosed.	2002-01-16	US10050396	SCHERING	SCHERING CORPORATION	Schering Corporation	MERCK SHARP & DOHME CORP.	Hoffman, Thomas D.	US4472393A; US5642728A; CA2062854A1; EP0 518 600; EP0 518 601; WO9204365A1; WO9206706A1	US20110200647A1; EP2201936A1; US8324266B2; US8454938B2; US20120134935A1; US8703806B2; US8808713B2; US8815258B2; WO2012106575A1; WO2014141069A1; WO2014141135A1; WO2014190204A1	1. A method of treating a corticosteroid-responsive disease of the upper or lower airway passages or lungs, which comprises administering to the surfaces of said passages or lungs by inhalation from a dry powder inhaler of aerosolized particles of a medicament comprising daily doses about 25 to about 1000 μg of mometasone furoate. 2. The method of claim 1, wherein the medicament is administered b…	A61K9/00	EP2156840B1; EP1201242B1; EP2156840A2; DK2156840T3; ES2369516T3; NO328698B1; AT531364T; EP1174138A3; EP1201242A3; EP1174138A2; EP1201242A2; EP1192946A1; FI20115742A; CO4340692A1; DE69526425D1; DE69526425T2; EP1174139A3; EP1174139A2; EP740550B1; EP740550A1; US5837699A; US20020103175A1; US20050287080A1; US6723713B2; US6949532B2; US6956030B2; JP11286447A; JP2003313128A; JP3480736B2; WO9520393A1; HU7…	US20020103175A1; US20020127187A1; US6365581B1; US6677322B2; US6677323B2	Sequeira, Joel A.	2000-03-27; 1999-03-01; 1997-08-14; 1997-03-20; 1996-08-22; 1995-05-19; 1994-01-27; 1996-08-22; 1995-01-23	2004-01-13		Clardy, S. Mark	2007-06-21,FPAY,FEE PAYMENT,; 2011-06-22,FPAY,FEE PAYMENT,; 2012-08-30,AS,ASSIGNMENT,MERCK SHARP & DOHME CORP., NEW JERSEY	2012-08-30 - 028884/0151 - MERCK SHARP & DOHME CORP. - CHANGE OF NAME (SEE DOCUMENT FOR DETAILS).	Filed: 2002-01-16 - FILED; Fee paid: 2007-06-21 - PAYMENT OF MAINTENANCE FEE, 4TH YEAR, LARGE ENTITY.; Fee paid: 2011-06-22 - PAYMENT OF MAINTENANCE FEE, 8TH YEAR, LARGE ENTITY.; Owner: 2002-01-16 - SCHERING CORPORATION; Owner: 2012-05-02 - MERCK SHARP & DOHME			US09535208; US09259721; US08911300; US08821135; US08700664; US08444582; US08188372; US08701536; US08376506	US09535208; US09259721; US08911300; US08821135; US08700664; US08444582; US08701536; US08376506; US08376506; US08188372; US20020103175A1
ACLIDINIUM BROMIDE	POWDER, METERED;INHALATION	TUDORZA PRESSAIR	ASTRAZENECA PHARMS	0.375MG/INH	N202450	1	2012-07-23	2022-08-07	4. Powder formulation disintegrating system and method for dry powder inhalers	Formulation	US6681768	US6681768B2	Powder formulation disintegrating system and method for dry powder inhalers	A disperser for dry powders which can be used with different dose systems, dose weights ranging from 2 to 25 mg and different types of powder formulation. In one embodiment, the disperser acts both as a de-agglomeration (disintegration; aerosolization) means and as an air classifier for especially adhesive mixtures. Only fine drug particles are emitted whereas the larger agglomerates and carrier …	2002-06-21	US10177433		SOFOTEC	Sofotec GmbH & Co. KG	ASTRAZENECA AB	Baker & Daniels	US2587215A; US3507277A; US3635219A; US3669113A; US3906950A; US3921637A; US3948264A; US3971377A; US3991761A; US4046146A; US4147166A; US4338931A; US4353365A; US4811731A; US4889144A; US4907538A; US5113855A; US5161524A; US5263475A; US5301666A; US5320714A; US5347999A; US5435301A; US5437270A; US5478578A; US5579760A; US5740792A; US5829434A; US5840279A; US5881719A; US6026808A; US6027714A; US6056169A; US6…	US7414720B2; US6892727B2; US6871646B2; US7832397B2; US7854227B2; US8071073B2; US8141551B2; JP2012192259A; US8291901B2; WO2010008523A1; US8357696B2; US8365725B2; US8397713B2; US8424518B2; JP2013082736A; US8485180B2; US8499757B2; US20110108030A1; US8517009B2; US8518919B2; US8524734B2; US8524735B2; JP5279487B2; US8546423B2; US8550074B2; US8607787B2; US8629139B2; US8636001B2; US20120080030A1; WO20121…	1. A dry powder inhaler comprising:a circulation chamber wall, a top wall and a bottom wall together defining a circulation chamber having a central axis, a distance between said top and bottom walls defining a chamber height, said circulation chamber wall defining a circumference of said circulation chamber and a chamber diameter, said chamber height being less than said chamber diameter;a first…	A61M15/00	US20030015195A1; US6681768B2	US6681768B2; US20030015195A1	Haaije de Boer, Anne	2002-06-21; 2001-06-22	2004-01-27	Mendoza, Michael G.	Lo, Weilun	2002-09-16,AS,ASSIGNMENT,SOFOTEC GMBH & CO. KG, GERMANY; 2005-05-11,AS,ASSIGNMENT,SOFOTEC GMBH & CO. KG, GERMANY; 2006-09-11,AS,ASSIGNMENT,MEDA PHARMA GMBH & CO. KG, GERMANY; 2006-09-11,AS,ASSIGNMENT,VIATRIS GMBH & CO. KG, GERMANY; 2007-01-31,AS,ASSIGNMENT,LABORATORIOS ALMIRALL, S.A., SPAIN; 2007-07-20,FPAY,FEE PAYMENT,; 2010-04-21,AS,ASSIGNMENT,ALMIRALL, S.A., SPAIN; 2010-04-21,AS,ASSIGNMENT,ALM…	2002-09-16 - 013292/0067 - SOFOTEC GMBH & CO. KG - ASSIGNMENT OF ASSIGNORS INTEREST (SEE DOCUMENT FOR DETAILS).; 2005-05-11 - 015991/0502 - SOFOTEC GMBH & CO. KG - CHANGE OF ADDRESS OF ASSIGNEE; 2006-09-11 - 018231/0238 - VIATRIS GMBH & CO. KG - MERGER (SEE DOCUMENT FOR DETAILS).; 2006-09-11 - 018231/0245 - MEDA PHARMA GMBH & CO. KG - CHANGE OF NAME (SEE DOCUMENT FOR DETAILS).; 2007-01-31 - 01882…	Filed: 2002-06-21 - FILED; Fee paid: 2007-07-20 - PAYMENT OF MAINTENANCE FEE, 4TH YEAR, LARGE ENTITY.; Fee paid: 2011-06-29 - PAYMENT OF MAINTENANCE FEE, 8TH YEAR, LARGE ENTITY.; Owner: 2002-06-21 - DOER ANNE HAAIJI; Owner: 2002-06-21 - FRIJLINK HENDERIK WILLEM; Owner: 2002-06-21 - GJALTEMA DOETIE; Owner: 2002-06-21 - GOEDE JOACHIM; Owner: 2002-06-21 - HAGEDOORN PAUL; Owner: 2002-08-19 - SOFOTEC;…			US10177433; US60300361	US60300361; US60300361; US20030015195A1
TIOTROPIUM BROMIDE	SPRAY, METERED;INHALATION	SPIRIVA RESPIMAT	BOEHRINGER INGELHEIM	EQ 0.0025MG BASE/INH	N021936	1	2014-09-24	2016-10-04	1. Device for producing high pressure in a fluid in miniature	Device	US6726124	US6726124B2	Device for producing high pressure in a fluid in miniature	A miniaturized device for pressurizing fluid. The device includes a hollow piston that provides a fluid path and a valve member. The valve member is configured for axial movement so that the valve axis remains parallel to the piston axis. The valve member is arranged at one end of the hollow piston. The valve member may be partially or completely disposed within the hollow piston. The device is p…	2002-11-13	US10292470		BOEHRINGER INTERNATIONAL	Boehringer International GmbH	BOEHRINGER INGELHEIM INTERNATIONAL GMBH	Sterne, Kessler, Goldstein & Fox, P.L.L.C.	US5497944A; EPA-0 282 595	US7448379B2; US7104470B2; US7735485B2; US7950388B2; US8071073B2; US8333193B2; US8443799B2; US8479725B2; US8513279B2; US8518919B2; US8656910B2; EP2377557A2; EP2486942A1; EP2522365A1; WO2006058022A1; US8758816B2; US8802699B2; US20030101995A1; US9056100B2	1. A device for pressurizing fluid, the device having an inlet end and an outlet end, the fluid exiting from the device at the outlet end and moving into a pressure chamber, the device comprising:a hollow piston having a piston axis, said hollow piston providing a path for fluid through the device;a valve member having a valve axis and comprising an undercut peg having a longitudinal axis coaxial…	A61M11/00	HU9900741A2; TW364041B; CA2473681C; US20040178227A1; US6402055B1; US6497373B2; EP1214985B1; US5964416A; US20020130195A1; US20050252990A1; US20060285987A1; US6726124B2; US6918547B2; US7104470B2; DE69636875T2; IL123634A; IL140221A; IL123634D0; IL140221D0; DK1214985T3; ZA9608317A; HR960448A2; HR960448B1; PT1214985E; US20030080210A1; JP3488717B6; HK1015304A1; MY115214A; PE29098A1; TH33315XX; EE980010…	PT853501E; NO20074487A; EE9800107A; HU9900741A2; EG21374A; DK853501T3; AT352379T; IL123634A; IL140221A; IL123634D0; IL140221D0; ES2201204T3; NO981521A; NO981521D0; TR9800586T1; NZ320179A; CA2473681C; DK1214985T3; ZA9608317A; PL325961A1; PL185631B1; PL185789B1; PT1214985E; US6402055B1; US6497373B2; US6726124B2; RU2179075C2; JP3488717B6; TW364041B; PE29098A1; EE3519B1; HU9900741A2; HU221232B1; DE19…	Jaeger, Joachim	1995-10-04	2004-04-27		Ganey, Steven J.	2005-09-01,AS,ASSIGNMENT,BOEHRINGER INGELHEIM INTERNATIONAL GMBH, GERMANY; 2007-09-26,FPAY,FEE PAYMENT,; 2011-09-20,FPAY,FEE PAYMENT,	2005-09-01 - 016480/0108 - BOEHRINGER INGELHEIM INTERNATIONAL GMBH - ASSIGNMENT OF ASSIGNORS INTEREST (SEE DOCUMENT FOR DETAILS).	Filed: 2002-11-13 - FILED; Fee paid: 2007-09-26 - PAYMENT OF MAINTENANCE FEE, 4TH YEAR, LARGE ENTITY.; Fee paid: 2011-09-20 - PAYMENT OF MAINTENANCE FEE, 8TH YEAR, LARGE ENTITY.; Owner: 2002-11-13 - BOEHRINGER INGELHEIM; Owner: 2005-07-20 - BOEHRINGER INGELHEIM INTERNATIONAL; Fee: 2005-02-15 - PAYOR NUMBER ASSIGNED.			DE19536902	US10143006; US09354663; US08726219; US20030080210A1
IPRATROPIUM BROMIDE	AEROSOL, METERED;INHALATION	ATROVENT HFA	BOEHRINGER INGELHEIM	0.021MG/INH	N021527	1	2004-11-27	2020-05-26	1. Stainless steel canister for propellant-driven metering aerosols	Device	US6739333	US6739333B1	Stainless steel canister for propellant-driven metering aerosols	The present invention relates to corrosion resistant stainless steel canisters for propellant-containing aerosol forumlations for use in propellant gas-operated inhalers.	2000-05-26	US09580246	BOEHRINGER	BOEHRINGER INGELHEIM PHARMA	Boehringer Ingelheim Pharma KG	BOEHRINGER INGELHEIM PHARMA GMBH & CO. KG	Raymond, Robert P.	US3645725A; US3837846A; US4944433A; US5513767A; DE3736579C2; DE19504502A1; DE69218455T2; DE69412626T2; EP0 617 610B1; EP0 708 805B1; EP0 726 864B1; HU177445B; WO0030607A1; WO0030608A1	US6983743B2; US8357352B2; US8518377B2; US20100300437A1; US20040035417A1; US20040211411A1	1. A metered-dose inhaler having a metal cannister to hold drug and non-CFC propellant gas, comprising the following alloy forming walls of the cannister:Iron comprising about 40.0 to about 53.0%,Nickel comprising about 23.0 to about 28.0%,Chromium comprising about 19.0 to about 23.0%,Molybdenum of about 4.0 to about 5.0%,Manganese of about 0.0 to about 2.0%,Copper of about 1.0 to about 2.0%,Sili…	A61M15/00	PL205866B1; HU201330A2; NZ516317A; PL352052A1; KR100715138B1; TW522124B; AT289276T; EP1413528A3; SI1198395T1; CA2373094C; HRP20010874B1; US20040211411A1; WO0073170A1; CO5271757A1; DE19924098A1; EP1413528A2; EP1198395B1; EP1198395A1; AU5809200A; MXPA01011839A; YUP83301A; HR20010874B1; PT1198395E; KR1020020015330A; SK286477B6; JP2003500306A; JP4048027B2; NO325134B1; AR024113A1; UY26165A1; EE2001006…	PL205866B1; WO0073170A1; HU201330A2; DE19924098A1; CA2373094C; KR100715138B1; TR200103410T2; PH1200001374A; YUP83301A; ZA200109597A; HRP20010874B1; PL352052A1; SK17092001A3; UY26165A1; MXPA01011839A; CA2373094A1; HR20010874B1; PT1198395E; KR1020020015330A; SK286477B6; JP2003500306A; JP4048027B2; CN1351568A; CN1106999C; NO325134B1; AR024113A1; CO5271757A1; MY128067A; PE1072001A1; RS49749B; EE20010…	Hoelz, Hubert	1999-05-26	2004-05-25	Patel, Mital	Lo, Weilun	2001-05-25,AS,ASSIGNMENT,BOEHRINGER INGELHEIM PHARMA KG, A CORPORATION OF T; 2001-05-25,AS,ASSIGNMENT,BOEHRINGER INGELHEIM PHARMACEUTICALS, INC., CONNEC; 2004-06-28,AS,ASSIGNMENT,BOEHRINGER INGELHEIM PHARMA GMBH & CO. KG, GERMANY; 2004-07-27,CC,CERTIFICATE OF CORRECTION,; 2005-02-07,AS,ASSIGNMENT,BOEHRINGER INGELHEIM PHARMA GMBH & CO. KG, GERMANY; 2005-03-22,CC,CERTIFICATE OF CORRECTION,; 2005-08…	2004-08-17 - a Certificate of Correction was issued for this patent; 2004-08-17 - a Certificate of Correction was issued for this patent; 2005-04-12 - a Certificate of Correction was issued for this patent; 2005-04-12 - a Certificate of Correction was issued for this patent; 2005-09-06 - a Certificate of Correction was issued for this patent; 2005-09-06 - a Certificate of Correction was issued fo…	Filed: 2000-05-26 - FILED; Fee paid: 2007-11-16 - PAYMENT OF MAINTENANCE FEE, 4TH YEAR, LARGE ENTITY.; Fee paid: 2011-11-18 - PAYMENT OF MAINTENANCE FEE, 8TH YEAR, LARGE ENTITY.; Owner: 2000-05-26 - LOSTRITTO RICHARD THOMAS; Owner: 2001-01-30 - BOEHRINGER INGELHEIM PHARMACEUTICALS; Owner: 2001-01-30 - BOEHRINGER INGELHEIM PHARMA KG A CORPORATION OF THE FEDERAL REPUBLIC OF GERMANY; Owner: 2003-02-…			DE19924098	US60167772; US60167772
FLUTICASONE PROPIONATE; SALMETEROL XINAFOATE	AEROSOL, METERED;INHALATION	ADVAIR HFA	GLAXO GRP LTD	0.045MG/INH;EQ 0.021MG BASE/INH	N021254	1	2006-06-08	2021-12-01	4. Suspension aerosol formulations	Formulation	US6743413	US6743413B1	Suspension aerosol formulations	Pharmaceutical suspension aerosol formulations containing a therapeutically effective amount of a drug and HFC 134a, HFC 227, or a mixture thereof.	1995-05-31	US08455280	3M	3M	3M Company	3M COMPANY		US2868691A; US2885427A; US3014844A; US3219533A; US3261748A; US3320125A; US3644353A; US3809294A; US3897779A; US4044126A; US4129603A; US4174295A; US4241048A; US4311863A; US4335121A; US4347236A; US4352789A; US4405598A; US4810488A; US4814161A; US4851595A; US4859696A; US4940171A; US4945119A; US5118494A; US5126123A; US5182040A; US5182097A; US5190029A; US5202110A; US5206268A; US5225183A; US5230884A; US5…	WO2006040598A3; US7185648B1; EP1811981B1; EP1949891A1; EP1949891A1; WO2006040598A2; US7582284B2; US7498020B2; US7101534B1; US7105152B1; US6893628B2; US6919069B2; US7994197B2; WO2011081937A1; US8080236B2; AU2005293328B2; US8088127B2; US8097282B2; US8119639B2; US8148377B2; US8172827B2; US8226638B2; WO2011143106A1; US8367734B1; WO2011066107A1; US8470301B2; US8483831B1; US8489192B1; US8652443B2; US87…	1. A pharmaceutical suspension formulation suitable for aerosol administration consisting essentially of:(i) particulate drug; and(ii) 1,1,1,2-tetrafluoroethane as propellant,wherein the formulation is further characterized in that it contains no surfactant. 2. The pharmaceutical suspension aerosol formulation of claim 1, wherein the particulate drug is micronized. 3. An aerosol canister equipped…	A61K9/00	AT150296T; AT204743T; AT260641T; AU675633B2; AU709052B2; AU709052C; AU1234297A; AU3272893A; CA2126244A1; CA2320129A1; CA2126244C; CA2320129C; ES2099415T3; ES2159678T3; DE69218455D1; DE69232034D1; DE69233319D1; DE69218455T2; EP617610B1; EP617610A1; DK1086688T3; DK617610T3; DK717987T3; PT1086688E; PT617610E; PT717987E; JP07502275A; JP2004143183A; JP3908269B2; WO9311747A1; DE69232034T2; DE69233319T2…	CA2320129A1; CA2320129C; NZ246421A; GR3022874T3; GR3036467T3; ES2216800T3; CA2126244A1; CA2126244C; DK1086688T3; DK717987T3; PT1086688T; PT717987T; ES2099415T3; ES2159678T3; DE69218455D1; DE69232034D1; DE69233319D1; EP717987A3; EP717987A2; EP1086688B1; EP617610B1; EP717987B1; EP1086688A1; EP617610A1; PT617610E; PT717987E; JP07502275A; JP2004143183A; JP3908269B2; WO9311747A1; AT150296T; AT204743T;…	Schultz, Robert K.	1992-05-04; 1991-12-18; 1991-12-18	2004-06-01	Sheikh, Humera N.	Page, Thurman K.	2003-07-11,AS,ASSIGNMENT,GLAXO GROUP LTD., ENGLAND; 2003-12-23,AS,ASSIGNMENT,3M COMPANY, MINNESOTA; 2007-09-14,FPAY,FEE PAYMENT,; 2008-12-02,CC,CERTIFICATE OF CORRECTION,; 2009-09-08,CC,CERTIFICATE OF CORRECTION,; 2009-11-24,CC,CERTIFICATE OF CORRECTION,; 2011-09-23,FPAY,FEE PAYMENT,	2008-12-23 - a Certificate of Correction was issued for this patent; 2009-09-29 - a Certificate of Correction was issued for this patent; 2009-12-15 - a Certificate of Correction was issued for this patent; 2003-07-11 - 014263/0549 - GLAXO GROUP LTD. - ASSIGNMENT OF ASSIGNORS INTEREST (SEE DOCUMENT FOR DETAILS).; 2003-12-23 - 015663/0921 - 3M COMPANY - ASSIGNMENT OF ASSIGNORS INTEREST (SEE DOCUME…	Filed: 1995-05-31 - FILED; Fee paid: 2007-09-14 - PAYMENT OF MAINTENANCE FEE, 4TH YEAR, LARGE ENTITY.; Fee paid: 2011-09-23 - PAYMENT OF MAINTENANCE FEE, 8TH YEAR, LARGE ENTITY.; Owner: 1995-05-31 - 3M COMPANY FORMERLY MINNESOTA MINING & MANUFACTURING; Owner: 2003-06-27 - GLAXO GROUP; Owner: 2003-12-22 - 3M			US07878039; US07809791; US07810401	US07878039; US07809791; US07810401
FLUTICASONE PROPIONATE	AEROSOL, METERED;INHALATION	FLOVENT HFA	GLAXO GRP LTD	0.22MG/INH	N021433	1	2004-05-14	2021-12-01	1. Suspension aerosol formulations	Formulation	US6743413	US6743413B1	Suspension aerosol formulations	Pharmaceutical suspension aerosol formulations containing a therapeutically effective amount of a drug and HFC 134a, HFC 227, or a mixture thereof.	1995-05-31	US08455280	3M	3M	3M Company	3M COMPANY		US2868691A; US2885427A; US3014844A; US3219533A; US3261748A; US3320125A; US3644353A; US3809294A; US3897779A; US4044126A; US4129603A; US4174295A; US4241048A; US4311863A; US4335121A; US4347236A; US4352789A; US4405598A; US4810488A; US4814161A; US4851595A; US4859696A; US4940171A; US4945119A; US5118494A; US5126123A; US5182040A; US5182097A; US5190029A; US5202110A; US5206268A; US5225183A; US5230884A; US5…	WO2006040598A3; US7185648B1; EP1811981B1; EP1949891A1; EP1949891A1; WO2006040598A2; US7582284B2; US7498020B2; US7101534B1; US7105152B1; US6893628B2; US6919069B2; US7994197B2; WO2011081937A1; US8080236B2; AU2005293328B2; US8088127B2; US8097282B2; US8119639B2; US8148377B2; US8172827B2; US8226638B2; WO2011143106A1; US8367734B1; WO2011066107A1; US8470301B2; US8483831B1; US8489192B1; US8652443B2; US87…	1. A pharmaceutical suspension formulation suitable for aerosol administration consisting essentially of:(i) particulate drug; and(ii) 1,1,1,2-tetrafluoroethane as propellant,wherein the formulation is further characterized in that it contains no surfactant. 2. The pharmaceutical suspension aerosol formulation of claim 1, wherein the particulate drug is micronized. 3. An aerosol canister equipped…	A61K9/00	AT150296T; AT204743T; AT260641T; AU675633B2; AU709052B2; AU709052C; AU1234297A; AU3272893A; CA2126244A1; CA2320129A1; CA2126244C; CA2320129C; ES2099415T3; ES2159678T3; DE69218455D1; DE69232034D1; DE69233319D1; DE69218455T2; EP617610B1; EP617610A1; DK1086688T3; DK617610T3; DK717987T3; PT1086688E; PT617610E; PT717987E; JP07502275A; JP2004143183A; JP3908269B2; WO9311747A1; DE69232034T2; DE69233319T2…	CA2320129A1; CA2320129C; NZ246421A; GR3022874T3; GR3036467T3; ES2216800T3; CA2126244A1; CA2126244C; DK1086688T3; DK717987T3; PT1086688T; PT717987T; ES2099415T3; ES2159678T3; DE69218455D1; DE69232034D1; DE69233319D1; EP717987A3; EP717987A2; EP1086688B1; EP617610B1; EP717987B1; EP1086688A1; EP617610A1; PT617610E; PT717987E; JP07502275A; JP2004143183A; JP3908269B2; WO9311747A1; AT150296T; AT204743T;…	Schultz, Robert K.	1992-05-04; 1991-12-18; 1991-12-18	2004-06-01	Sheikh, Humera N.	Page, Thurman K.	2003-07-11,AS,ASSIGNMENT,GLAXO GROUP LTD., ENGLAND; 2003-12-23,AS,ASSIGNMENT,3M COMPANY, MINNESOTA; 2007-09-14,FPAY,FEE PAYMENT,; 2008-12-02,CC,CERTIFICATE OF CORRECTION,; 2009-09-08,CC,CERTIFICATE OF CORRECTION,; 2009-11-24,CC,CERTIFICATE OF CORRECTION,; 2011-09-23,FPAY,FEE PAYMENT,	2008-12-23 - a Certificate of Correction was issued for this patent; 2009-09-29 - a Certificate of Correction was issued for this patent; 2009-12-15 - a Certificate of Correction was issued for this patent; 2003-07-11 - 014263/0549 - GLAXO GROUP LTD. - ASSIGNMENT OF ASSIGNORS INTEREST (SEE DOCUMENT FOR DETAILS).; 2003-12-23 - 015663/0921 - 3M COMPANY - ASSIGNMENT OF ASSIGNORS INTEREST (SEE DOCUME…	Filed: 1995-05-31 - FILED; Fee paid: 2007-09-14 - PAYMENT OF MAINTENANCE FEE, 4TH YEAR, LARGE ENTITY.; Fee paid: 2011-09-23 - PAYMENT OF MAINTENANCE FEE, 8TH YEAR, LARGE ENTITY.; Owner: 1995-05-31 - 3M COMPANY FORMERLY MINNESOTA MINING & MANUFACTURING; Owner: 2003-06-27 - GLAXO GROUP; Owner: 2003-12-22 - 3M			US07878039; US07809791; US07810401	US07878039; US07809791; US07810401
ACLIDINIUM BROMIDE	POWDER, METERED;INHALATION	TUDORZA PRESSAIR	ASTRAZENECA PHARMS	0.375MG/INH	N202450	1	2012-07-23	2020-09-05	1. Quinuclidine derivatives and their use as muscarinic M3 receptor ligands	Compound	US6750226	US6750226B2	Quinuclidine derivatives and their use as muscarinic M3 receptor ligands	A compound according to formula (I)wherein:is a phenyl ring, a C4to C9heteroaromatic compound containing one or more heteroatoms, or a naphthalenyl, 5,6,7,8-tetrahydronaphthalenyl or biphenyl group;which shows high affinity for muscarinic M3receptors (Hm3).	2002-01-14	US10047464		ALMIRALL PRODESFARMA	Almirall-Prodesfarma, S.A.	ALMIRALL, S.A.	Morrison & Foerster LLP	US4224332A; US4644033A; US4675326A; US4843074A; US5654314A; EP0 418 716; EP0 424 021; EP0 747 355; EP0 801 067; FR2012964A1; GB1219606A; HU178679B; WO9104252A1; WO9204345A1; WO0150080A2; WO0150080A3	US7196098B2; US7563803B2; US7576096B2; US7579361B2; US7598267B2; US7488827B2; US7495010B2; US7498440B2; US7507747B2; US7439255B2; US7384946B2; US7358260B2; US7214687B2; US7078412B2; US7109210B2; US7122558B2; US7750023B2; US7767691B2; US7867987B2; US7879874B2; US7893087B2; US7897617B2; US7906531B2; US8044205B2; US8129405B2; WO2007022351A2; US8183257B2; EP2484382A1; US8309572B2; US8513279B2; US8575…	1. A compound according to formula (I)wherein:is a phenyl ring, a C4to C9heteroaromatic group containing one or more heteroatoms or a naphthalenyl, 5,6,7,8-tetrahydronaphthalenyl or biphenyl group;R1, R2and R3each independently represent a hydrogen atom or halogen atom, or a hydroxy group, or a phenyl, —OR4, —SR4, —NR4R5, —NHCOR4, —CONR4R5, —CN, —NO2, —COOR4or —CF3group, or a straight or branched…	A61K31/435	ES2165768A1; WO0104118A3; CZ20020121A3; AU6433000A; US8513279B2; JP2003504368A; EP1200431B3; CA2381165A1; US20070099953A1; US20120122826A1; US20130310353A1; SK287480B6; ES2193098T3; PE3972001A1; AT235492T; IL147533D0; CZ304292B6; AU779881B2; SI1200431T1; DK1200431T5; US20030055080A1; US20050209272A1; US20060106056A1; US7214687B2; KR1020020021155A; KR100854315B1; KR100854321B1; CN1373760A; CO52007…	US8513279B2; AU2005202144A1; EE200200017A; EP1200431B3; CZ20020121A3; DK1200431T3; DE60001840D1; CZ304292B6; US20120122826A1; US20130310353A1; SK287480B6; JP2005350476A; WO0104118A3; PE3972001A1; EE4915B1; HU202100A3; DE60001840T3; DK1200431T5; US7358260B2; RU2306312C2; KR100854315B1; KR100854321B1; JP2003504368A; JP4030040B2; ES2165768A1; ES2165768B1; ES2193098T3; CO5200759A1; UY26244A1; TWI2846…	Forner, Dolors Fernandez	1999-07-14	2004-06-15	Coppins, Janet L	Rotman, Alan L.	2002-03-06,AS,ASSIGNMENT,ALMIRALL PRODESFARMA, S.A., SPAIN; 2002-06-24,AS,ASSIGNMENT,ALMIRALL PRODESFARMA, S.A., SPAIN; 2003-01-22,AS,ASSIGNMENT,ALMIRALL PRODESFARMA AG, SWITZERLAND; 2007-03-07,AS,ASSIGNMENT,ALMIRALL AG, SWITZERLAND; 2007-08-06,AS,ASSIGNMENT,LABORATORIES ALMIRALL, S.A., SPAIN; 2007-09-21,FPAY,FEE PAYMENT,; 2008-04-15,AS,ASSIGNMENT,ALMIRALL AG, SWITZERLAND; 2010-02-08,AS,ASSIGNMEN…	2002-03-06 - 012674/0365 - ALMIRALL PRODESFARMA, S.A. - ASSIGNMENT OF ASSIGNORS INTEREST (SEE DOCUMENT FOR DETAILS).; 2002-06-24 - 013034/0045 - ALMIRALL PRODESFARMA, S.A. - CORRECTIVE ASSIGNMENT TO CORRECT THE FIRST NAME INVENTOR'S LAST NAME-PREVOIUSLY RECORDED AT REEL 012674 FRAME 0365; 2003-01-22 - 013687/0021 - ALMIRALL PRODESFARMA AG - ASSIGNMENT OF ASSIGNORS INTEREST (SEE DOCUMENT FOR DETAI…	Filed: 2002-01-14 - FILED; Fee paid: 2007-09-21 - PAYMENT OF MAINTENANCE FEE, 4TH YEAR, LARGE ENTITY.; Fee paid: 2011-09-19 - PAYMENT OF MAINTENANCE FEE, 8TH YEAR, LARGE ENTITY.; Owner: 2001-12-22 - ALMIRALL PRODESFARMA; Owner: 2001-12-22 - ALMIRALL PRODESFARMA; Owner: 2002-01-11 - ALMIRALL PRODESFARMA; Owner: 2006-10-25 - ALMIRALL; Owner: 2006-10-30 - ALMIRALL; Owner: 2007-06-11 - LABORATORIES A…	2000-07-07	EP00006469	ES9901580	WOEP00006469; US20030055080A1
FLUTICASONE FUROATE; VILANTEROL TRIFENATATE	POWDER;INHALATION	BREO ELLIPTA	GLAXO GRP LTD	0.1MG/INH;EQ 0.025MG BASE/INH	N204275	1	2013-05-10	2021-08-03	5. Novel anti-inflammatory androstane derivative	Compound	US6759398	US6759398B2	Anti-inflammatory androstane derivative	According to one aspect of the invention, there is provided a pharmaceutical formulation for administration by inhalation comprising a compound of formula (I),or a solvate thereof, together with a long-acting β2-adrenoreceptor agonist which formulation has a therapeutically useful effect in the treatment of inflammatory disorders of the respiratory tract over a period of 24 hours or more.	2002-02-04	US10066836	SMITHKLINE BEECHAM	SMITHKLINE BEECHAM	SmithKline Beecham Corporation	GLAXOSMITHKLINE INTELLECTUAL PROPERTY MANAGEMENT LIMITED	Riek, James P.	US3067197A; US3639434A; US3828080A; US3856828A; US3981894A; US3989686A; US4093721A; US4187301A; US4188385A; US4198403A; US4261984A; US4263289A; US4267173A; US4285937A; US4310466A; US4335121A; US4377575A; US4472393A; US4607028A; US4710495A; US4861765A; US4992474A; US4994439A; US4996335A; US5250293A; US5420120A; US5658549A; US5707984A; US5837699A; US5849265A; US5889015A; US5919776A; US5972920A; US5…	US7557247B2; US7566785B2; US7622467B2; US7399863B2; US7405206B2; US7402673B2; US7291608B2; US7060712B2; US7964730B2; US7994165B2; WO2010123766A1; US8933060B2; US8937057B2; WO2012044825A1; US20030229058A1; US20040171597A1; US20040224982A1; US20040248985A1; US20050054622A1; US20050113411A1; US20050159448A1	1. A pharmaceutical formulation for administration by inhalation comprising a compound of formula (I),or a solvate thereof, together with a long-acting β2-adrenoreceptor agonist which formulation has a therapeutically useful effect in the treatment of inflammatory disorders of the respiratory tract over a period of 24 hours or more. 2. A pharmaceutical formulation according to claim 1wherein the …	A61K47/26	LU91429A9; JP2005521673A; US6759398B2; CN101654470B; NO20030549A; HK1056180A1; UA77656C2; AT342053T; AU2003205855A1; SI1775305T1; US20030073676A1; US20070027128A1; US6777400B2; KR1020030071751A; EP2067784A2; EP1305329B2; EP1775305B1; IL154148A; IL154148D0; NZ523957A; MXPA03001096A; MXPA03001097A; US20040220157A1; US6858596B2; KR1020030028806A; ES2317922T3; ES2523930T3; CN100513416C; NO20030550D0;…	US20050164997A1; US6777400B2; US20040225139A1; US6858596B2; US7101866B2; TWI244486B; GB0019172D0; US20020165211A1; US20030153542A1; US20050020549A1; US20050026888A1; US6759398B2; US6787532B2; US7541350B2; ECSP034470A; IN108KOLNP2003A; ZA200300929A; ZA200300932A; US20020173496A1; US20020177581A1; US20040220156A1; US20040220162A1; US20040224934A1; US20050164996A1; US20070027128A1; US7132532B2; US71…	Biggadike, Keith	2000-08-05	2004-07-06		Badio, Barbara P.	2007-12-19,FPAY,FEE PAYMENT,; 2011-12-29,FPAY,FEE PAYMENT,; 2012-06-14,AS,ASSIGNMENT,GLAXOSMITHKLINE INTELLECTUAL PROPERTY MANAGEMENT L	2012-06-14 - 028373/0578 - GLAXOSMITHKLINE INTELLECTUAL PROPERTY MANAGEMENT LIMITED - ASSIGNMENT OF ASSIGNORS INTEREST (SEE DOCUMENT FOR DETAILS).	Filed: 2002-02-04 - FILED; Fee paid: 2007-12-19 - PAYMENT OF MAINTENANCE FEE, 4TH YEAR, LARGE ENTITY.; Fee paid: 2011-12-29 - PAYMENT OF MAINTENANCE FEE, 8TH YEAR, LARGE ENTITY.; Owner: 2002-02-04 - BIGGADIKE KEITH; Owner: 2002-02-04 - GLAXO GROUP; Owner: 2004-07-21 - GLAXOSMITHKLINE INTELLECTUAL PROPERTY MANAGEMENT			GB0019172	US09958050; US20020177581A1
TIOTROPIUM BROMIDE	POWDER;INHALATION	SPIRIVA	BOEHRINGER INGELHEIM	EQ 0.018MG BASE/INH	N021395	1	2004-01-30	2021-09-24	1. Crystalline tiotropium bromide monohydrate, processes for the preparation thereof, and pharmaceutical compositions	Compound	US6777423	US6777423B2	Crystalline tiotropium bromide monohydrate, processes for the preparation thereof, and pharmaceutical compositions	Crystalline monohydrate of (1α,2β,4β,5α,7β)-7-[(hydroxydi-2-thienylacetyl)oxy]-9,9-dimethyl-3-oxa-9-azoniatricyclo[3.3.1.02,4]nonane bromide (tiotropium bromide monohydrate), processes for the preparation thereof, pharmaceutical compositions thereof, and their use.	2003-01-30	US10354521	BOEHRINGER	BOEHRINGER INGELHEIM PHARMA	Boehringer Ingelheim Pharma KG	BOEHRINGER INGELHEIM PHARMA GMBH & CO. KG	Raymond, Robert P.	US4042700A; US4608377A; US4783534A; US5610163A; US5654314A; US5770738A; US5952505A; US6486321B2; US6506900B1; EP0 418 716B1; EP0 418 716A1; EP0418716B1; SI9011744B; WO9413262A1; WO0007567A1	US7642268B2; US7662963B2; US7311894B2; US7309707B2; US7244415B2; US7250426B2; US7736626B2; US7736627B2; US7879871B2; US8088127B2; US8163913B2; US8172827B2; US8226638B2; US8324266B2; US8344143B2; US8378103B2; US8483831B1; US8489192B1; EP2123650A1; US8686148B2; US8697719B2; US8703806B2; US8731672B2; US8740895B2; US8777943B2; US8808713B2; US8808280B2; US8815258B2; US8821489B2; US8846926B2; US8911439…	1. Crystalline tiotropium bromide monohydrate having an endothermic peak at 230° C.±5° C. occurring during thermal analysis using DSC at a heating rate of 10 K/min. 2. Crystalline tiotropium bromide monohydrate having an IR spectrum comprising bands at wave numbers 3570, 3410, 3105, 1730, 1260, 1035, and 720 cm−1. 3. Crystalline tiotropium bromide monohydrate according to claim 1, having an IR sp…	C07D451/10	BG107687A; MXPA03003219A; DK1326585T4; PL366041A1; US20030181478A1; RS50859B; AT444067T; AU2173802A; IS6771A; YU27303A; BG106730A; HR20030277A2; US20030203925A1; SK4372003A3; EP1333819A2; EP1333830A2; EP1335729A2; EP1341538A2; EP1349549A2; IN628DELNP2003A; MXPA03008045A; HRP20030337A2; US20040161386A1; US20040192675A1; RU2004127869A; AP1572A; AP1712A; JP2004512357A; ES2326968T3; CN1269470C; EE200…	HU226830B1; AR068527A2; IL155335A; NZ525733A; MXPA03003221A; UY34901A; ECSP034540A; DK1326862T3; PT1326862E; KR100823860B1; SK4362003A3; ES2228965T3; CN1469877A; CN100519558C; EE200300171A; HU301022A3; EP1326862B1; EP1468998A1; IN9170DELNP2008A; EA4381B1; CR6938A; ZA200302500A; HR20030276B1; HRP20030276B1; PT1326862T; AP200302775D0; JP3764422B2; NO20031694A; NO328465B1; TW589313B; EE4567B1; TR200…	Banholzer, Rolf	2000-10-12	2004-08-17	Coppins, Janet	Chang, Ceila	2005-11-17,AS,ASSIGNMENT,BOEHRINGER INGELHEIM PHARMA GMBH & CO. KG, GERMANY; 2006-04-04,CC,CERTIFICATE OF CORRECTION,; 2008-02-07,FPAY,FEE PAYMENT,; 2012-02-09,FPAY,FEE PAYMENT,	2006-04-25 - a Certificate of Correction was issued for this patent; 2006-04-25 - a Certificate of Correction was issued for this patent; 2005-11-17 - 017034/0506 - BOEHRINGER INGELHEIM PHARMA GMBH & CO. KG - CHANGE OF NAME (SEE DOCUMENT FOR DETAILS).	Filed: 2003-01-30 - FILED; Fee paid: 2008-02-07 - PAYMENT OF MAINTENANCE FEE, 4TH YEAR, LARGE ENTITY.; Fee paid: 2012-02-09 - PAYMENT OF MAINTENANCE FEE, 8TH YEAR, LARGE ENTITY.; Owner: 2003-01-30 - BOEHRINGER INGELHEIM PHARMA; Owner: 2003-02-18 - BOEHRINGER INGELHEIM PHARMA; Fee: 2005-02-15 - PAYOR NUMBER ASSIGNED.			DE10050621	US09961822; US60249349; US60249349; US20030171586A1
TIOTROPIUM BROMIDE	SPRAY, METERED;INHALATION	SPIRIVA RESPIMAT	BOEHRINGER INGELHEIM	EQ 0.0025MG BASE/INH	N021936	1	2014-09-24	2018-08-28	1. Microstructured filter	Device	US6846413	US6846413B1	Microstructured filter	A microstructured filter for a fluid, the filter having an inlet for unfiltered fluid and an outlet for filtered fluid, the filter comprising: a plurality of projections (7) which are arranged in at least two rows (3) in mutually juxtaposed relationship and which project out of a base plate (1) and which are an integral component of the base plate, a plurality of passages (8) between the projecti…	2000-06-15	US09509201	BOEHRINGER	BOEHRINGER INGELHEIM INTERNATIONAL	Boehringer Ingelheim International GmbH	BOEHRINGER INGELHEIM INTERNATIONAL GMBH	Sterne, Kessler, Goldstein & Fox P.L.L.C.	US3347473A; US3397278A; US3615054A; US3771724A; US3921916A; US3948777A; US3965012A; US4151955A; US4334992A; US4601921A; US4681258A; US4688056A; US4828184A; US4829324A; US4875968A; US4899937A; US4915718A; US4936954A; US5084178A; US5160403A; US5320096A; US5332466A; US5334247A; US5401403A; US5460720A; US5472143A; US5487378A; US5587128A; US5762789A; US5770076A; US5782791A; US5814219A; US5820767A; US5…	US7645383B2; US7491719B2; US7727984B2; US7786111B2; US7819342B2; US7837235B2; US7896264B2; US7963955B2; US8034809B2; US8044046B2; US8420809B2; US9027967B2; US20050001076A1; US20050194472A1	1. A microstructured filter having an inlet for unfiltered fluid and an outlet for filtered fluid, the filter comprising:,a substantially flat base plate and a cover plate that is securable thereto; a plurality of projections, each of which is an integral component of said base plate and each of which projects therefrom, said projections being spaced from one another by passages that form a fluid…	B01D29/44	US6846413B1; US6977042B2; AT228386T; EP1772175A2; EP1243299B1; US20040159319A1; HU102893A3; DE19742439C1; DE69809779D1; DE69809779T2; YU16800A; US20060032494A1; JP3706025B2; ES2187998T3; EE4773B1; TR200000853T2; PH1199802524A; SI1017469T1; CA2300908A1; YUP16800A; ZA9808730A; HRP980526B1; PT1017469T; US7645383B2; SK284288B6; JP2001518377A; CN1271296A; CN1142811C; MY138322A; PE91599A1; HU222927B1; …	EE200000085A; EG21958A; EE4773B1; HU102893A3; DK1017469T3; ES2187998T3; HU222927B1; DE19742439C1; CA2300908A1; YU16800A; ID24484A; JP3706025B2; CN1271296A; CN1142811C; TR200000853T2; DE69809779D1; DE69837451D1; DE69809779T2; EP1772175A3; PH1199802524A; YUP16800A; DK1243299T3; ZA9808730A; PT1017469T; US6846413B1; US7645383B2; ES2280451T3; NO317969B1; MY138322A; PE91599A1; HU102893A2; AT357956T; DE…	Kadel, Klaus	1997-09-26	2005-01-25	Patel, Mital	Lewis, Aaron J.	2000-06-15,AS,ASSIGNMENT,BOEHRINGER INGELHEIM INTERNATIONAL GMBH, GERMANY; 2008-07-17,FPAY,FEE PAYMENT,; 2012-07-20,FPAY,FEE PAYMENT,	2000-06-15 - 010939/0705 - BOEHRINGER INGELHEIM INTERNATIONAL GMBH - ASSIGNMENT OF ASSIGNORS INTEREST (SEE DOCUMENT FOR DETAILS).	Filed: 2000-06-15 - FILED; Fee paid: 2008-07-17 - PAYMENT OF MAINTENANCE FEE, 4TH YEAR, LARGE ENTITY.; Fee paid: 2012-07-20 - PAYMENT OF MAINTENANCE FEE, 8TH YEAR, LARGE ENTITY.; Owner: 2000-04-04 - KADEL KLAUS; Owner: 2000-04-04 - GESER JOHANNES; Owner: 2000-04-04 - EICHER JOACHIM; Owner: 2000-04-04 - DUNNE STEPHEN TERENCE; Owner: 2000-04-04 - BOEHRINGER INGELHEIM INTERNATIONAL; Owner: 2000-04-0…	1998-08-28	GB98002604	DE19742439
FLUTICASONE FUROATE; VILANTEROL TRIFENATATE	POWDER;INHALATION	BREO ELLIPTA	GLAXO GRP LTD	0.1MG/INH;EQ 0.025MG BASE/INH	N204275	1	2013-05-10	2021-08-03	4. Novel anti-inflammatory androstane derivatives	Compound	US6878698	US6878698B2	Anti-inflammatory androstane derivatives	According to one aspect of the invention, there is provided a pharmaceutical formulation for administration by inhalation comprising a compound of formula (I), wherein R1 represents C1-6 alkyl or C1-6 haloalkyl;R2 represents —C(═O)-aryl or —C(═O)-heteroaryl;R3 represents hydrogen, methyl (which may be in either the α or β configuration) or methylene;R4 and R5 are the same or different and each re…	2002-10-28	US10281735	GLAXO	GLAXO GROUP	Glaxo Group Limited	GLAXOSMITHKLINE INTELLECTUAL PROPERTY MANAGEMENT LIMITED	Riek, James P.	US3067197A; US3639434A; US3828080A; US3856828A; US3981894A; US3989686A; US4093721A; US4187301A; US4188385A; US4198403A; US4261984A; US4263289A; US4267173A; US4285937A; US4310466A; US4335121A; US4377575A; US4472393A; US4607028A; US4710495A; US4861765A; US4992474A; US4994439A; US4996335A; US5250293A; US5420120A; US5658549A; US5707984A; US5837699A; US5849265A; US5889015A; US5919776A; US5972920A; US5…	US7405206B2; US7291608B2; US8933060B2; US8937057B2; US20040171597A1; US20050054622A1	1. A method of treatment of COPD comprising the administration by inhalation of a pharmaceutical formulation comprising a compound of formula (I), ,wherein R1 represents C1-6 alkyl or C1-6 haloalkyl; R2 represents —C(═O)-aryl or —C(═O)-heteroaryl; R3 represents hydrogen, methyl (which may be in either the α or β configuration) or methylene; R4 and R5 are the same or different and each represents …	A61K9/00	LU91429A9; JP2005521673A; US6759398B2; CN101654470B; NO20030549A; HK1056180A1; UA77656C2; AT342053T; AU2003205855A1; SI1775305T1; US20030073676A1; US20070027128A1; US6777400B2; KR1020030071751A; EP2067784A2; EP1305329B2; EP1775305B1; IL154148A; IL154148D0; NZ523957A; MXPA03001096A; MXPA03001097A; US20040220157A1; US6858596B2; KR1020030028806A; ES2317922T3; ES2523930T3; CN100513416C; NO20030550D0;…	GB0108800D0; TWI284646B; UA77656C2; US20030045512A1; US20030092690A1; US6537983B1; US6878698B2; AR038686A1; MY129796A	Biggadike, Keith	2001-04-07	2005-04-12		Badio, Barbara P.	2008-09-18,FPAY,FEE PAYMENT,; 2012-07-18,AS,ASSIGNMENT,GLAXOSMITHKLINE INTELLECTUAL PROPERTY MANAGEMENT L; 2012-11-26,REMI,MAINTENANCE FEE REMINDER MAILED,; 2013-04-12,LAPS,LAPSE FOR FAILURE TO PAY MAINTENANCE FEES,; 2013-04-12,REIN,REINSTATEMENT AFTER MAINTENANCE FEE PAYMENT CONFIRMED,; 2013-06-04,FP,EXPIRED DUE TO FAILURE TO PAY MAINTENANCE FEE,; 2013-11-04,FPAY,FEE PAYMENT,; 2013-11-04,PRDP,PA…	2013-04-12 - due to failure to pay maintenance fees.; 2013-11-04 - REINSTATED due to acceptance of delayed payment of maintenance fee.; 2012-07-18 - 028578/0518 - GLAXOSMITHKLINE INTELLECTUAL PROPERTY MANAGEMENT LIMITED - ASSIGNMENT OF ASSIGNORS INTEREST (SEE DOCUMENT FOR DETAILS).	Filed: 2002-10-28 - FILED; Ceased: 2013-04-12 - DUE TO FAILURE TO PAY MAINTENANCE FEES.; Reinstated: 2013-04-12 - PATENT REINSTATED AFTER MAINTENANCE FEE PAYMENT CONFIRMED.; Reinstated: 2013-11-04 - REINSTATED DUE TO ACCEPTANCE OF DELAYED PAYMENT OF MAINTENANCE FEE.; Fee paid: 2008-09-18 - PAYMENT OF MAINTENANCE FEE, 4TH YEAR, LARGE ENTITY.; Fee not paid: 2013-04-12 - PATENT EXPIRED FOR FAILURE T…	2001-08-03	GB01003499	GB0108800	US10066961; WOGB01003499; US20030092690A1
INDACATEROL MALEATE	POWDER;INHALATION	ARCAPTA NEOHALER	NOVARTIS	EQ 75MCG BASE	N022383	1	2011-07-01	2020-10-10	1. Beta2-adrenoceptor agonists	Compound	US6878721	US6878721B1	Beta2-adrenoceptor agonists	Compounds of formula in free or salt or solvate form, where Ar is a group of formula Y is carbon or nitrogen and R1, R2, R3, R4, R5, R6, R7, R8, R9, R10, X, n, p, q and r are as defined in the specification, their preparation and their use as pharmaceuticals, particularly for the treatment of obstructive or inflammatory airways diseases.	2002-01-08	US10009008	NOVARTIS	NOVARTIS	Novartis AG	NOVARTIS AG	Houghton, Gregory C.	US5510376A; US5578638A; US5594027A; US5977154A; EP286278A1; EP882704A1; EP894787A1; WO92018461A1; WO93015041A1; WO93018007A1; WO99009001A1; ZA987425	US7566785B2; US7605267B2; US7622484B2; US7250511B2; US7745462B2; US8552199B2; US20120022039A1; US20120108555A1; WO2014008640A1; US8877930B2; US20110118469A1; US20040266798A1	1. A compound of formula ,in free or salt or solvate form, where,Ar is a group of formula ,R1 is hydrogen, hydroxy, or alkoxy; R2 and R3 are each independently hydrogen or alkyl; R4, R5, R6 and R7 are each independently hydrogen, halogen, cyano, hydroxy, alkoxy, aryl, alkyl, alkyl substituted by one or more halogen atoms or one or more hydroxy or alkoxy groups, interrupted C2 to C10 alkyl in whic…	A61K31/137	AR035548A1; HK1154584A1; DE122010000009I2; EP1183240B1; SK287260B6; PE2192001A1; HU227034B1; ININPCT20011673CHEA; IL146578A; CA2375810C; US20100029705A1; US20120077838A1; US7820694B2; US8436017B2; HU201658A2; AT440083T; EP2332915B1; EP1183240A1; EP2332915A1; NL300437I1; SI1183240T1; PT1183240E; US20120302531A1; US7622483B2; US8067437B2; KR100718615B1; ES2331457T3; NO2010014I1; NO2010014I2; WO0075…	AR035548A1; HU201658A2; DE122010000009I2; EP1183240B1; SK287260B6; PE2192001A1; ININPCT20011673CHEA; IL146578A; CA2375810C; US20100029705A1; US20120077838A1; US7820694B2; US8436017B2; LU91651A9; HU227034B1; AT440083T; EP2332915B1; EP1183240A1; EP2332915A1; NL300437I1; PT1183240E; US20120302531A1; US7622483B2; US8067437B2; KR100718615B1; ES2331457T3; NO2010014I1; NO2010014I2; WO0075114A1; HK115458…	Cuenoud, Bernard	1999-06-04	2005-04-12		Kifle, Bruck	2005-03-01,AS,ASSIGNMENT,NOVARTIS AG, SWITZERLAND; 2006-10-03,CC,CERTIFICATE OF CORRECTION,; 2006-12-12,CC,CERTIFICATE OF CORRECTION,; 2008-09-22,FPAY,FEE PAYMENT,; 2012-02-28,CC,CERTIFICATE OF CORRECTION,; 2012-09-12,FPAY,FEE PAYMENT,; 2013-07-02,CC,CERTIFICATE OF CORRECTION,	2006-10-24 - a Certificate of Correction was issued for this patent; 2006-10-24 - a Certificate of Correction was issued for this patent; 2007-01-02 - a Certificate of Correction was issued for this patent; 2007-01-02 - a Certificate of Correction was issued for this patent; 2012-03-20 - a Certificate of Correction was issued for this patent; 2013-07-23 - a Certificate of Correction was issued fo…	Filed: 2002-01-08 - FILED; Fee paid: 2008-09-22 - PAYMENT OF MAINTENANCE FEE, 4TH YEAR, LARGE ENTITY.; Fee paid: 2012-09-12 - PAYMENT OF MAINTENANCE FEE, 8TH YEAR, LARGE ENTITY.; Owner: 2001-12-11 - CUENOUD BERNARD; Owner: 2001-12-11 - BRUCE IAN; Owner: 2001-12-11 - FAIRHURST ROBIN ALEC; Owner: 2001-12-11 - NOVARTIS; Owner: 2001-12-12 - BEATTIE DAVID; Opposition: 2010-07-06 - NOVARTIS AG ET AL V.…	2000-06-02	EP00005058	GB9913083
FORMOTEROL FUMARATE	POWDER;INHALATION	FORADIL	NOVARTIS	0.012MG/INH	N020831	1	2001-02-16	2020-11-28	1. Powder inhaler	Device	US6887459	US6887459B1	Aerosol composition comprising formoterol	The use of a dry powder comprising (A) formoterol, or a pharmaceutically acceptable salt or solvate thereof, or solvate of said salt, and (B) a pharmaceutically acceptable particulate diluent or carrier in an amount of from 400 μg to 5000 μg per μg of (A) for the preparation of an inhalable medicament for the treatment of chronic obstructive pulmonary disease.	2002-05-24	US10148043	NOVARTIS	NOVARTIS	Novartis, AG	NOVARTIS PHARMACEUTICALS CORPORATION	Houghton, Gregory C.	US5795564A; US6045828A; WO93011773A; WO98031351A; WO99015182A; WO00047200A	WO2008026012A1; US20100212667A1; US8424518B2; US8485180B2; US8499757B2; US8513279B2; US8636001B2; US8802699B2; US8912193B2; US9056100B2; US20050026948A1; US20050136010A1	1. A method of treating chronic obstructive pulmonary disease consisting essentially of administering by inhalation to a subject in need of such treatment an effective amount of a dry powder comprising (A) formoterol, or a pharmaceutically acceptable salt or solvate thereof, or solvate or said salt, and (B) a pharmaceutically acceptable particulate diluent or carrier in an amount of 400 μg to 5,0…	A61K9/14	ITMI20002556A1; NO20021963D0; NZ518873A; CA2389349C; RU2002116251A; NO20021963A; HU203728A2; ZA200204147A; PL354974A1; US20070196286A1; KR100771281B1; SK7432002A3; JP2003515551A; TWI278324B; HU203728A3; EP2011484A3; EP1233757A2; EP2011484A2; GB9928311D0; IL149362D0; MXPA02005384A; CA2389349A1; FR2801506A1; FR2801506B1; RU2327452C2; ES2178943A1; ES2178943B1; CN1399540A; WO0139745A2; WO0139745A3; C…	FR2801506A1; US20050136010A1; AU2837401A; AU769765B2; BRPI0015908A; US6887459B1; EP2011484A3; CZ20021850A3; MXPA02005384A; CA2389349A1; CA2389349C; ES2178943A1; ES2178943B1; CN1399540A; HU203728A3; HU203728A2; EP2011484A2; NZ518873A; ZA200204147A; PL354974A1; US20070196286A1; RU2002116251A; RU2327452C2; KR1020020058050A; KR100771281B1; SK7432002A3; JP2003515551A; JP2013075909A; JP2015108020A; TWI…	Haeberlin, Barbara	1999-11-30	2005-05-03	Haghighatian, Mina	Hartley, Michael G.	2005-01-28,AS,ASSIGNMENT,NOVARTIS AG, SWITZERLAND; 2008-09-30,FPAY,FEE PAYMENT,; 2011-03-23,AS,ASSIGNMENT,NOVARTIS PHARMACEUTICALS CORPORATION, NEW JERSEY; 2012-10-01,FPAY,FEE PAYMENT,	2005-01-28 - 016211/0110 - NOVARTIS AG - ASSIGNMENT OF ASSIGNORS INTEREST (SEE DOCUMENT FOR DETAILS).; 2011-03-23 - 026002/0281 - NOVARTIS PHARMACEUTICALS CORPORATION - ASSIGNMENT OF ASSIGNORS INTEREST (SEE DOCUMENT FOR DETAILS).	Filed: 2002-05-24 - FILED; Fee paid: 2008-09-30 - PAYMENT OF MAINTENANCE FEE, 4TH YEAR, LARGE ENTITY.; Fee paid: 2012-10-01 - PAYMENT OF MAINTENANCE FEE, 8TH YEAR, LARGE ENTITY.; Owner: 2002-04-16 - HAEBERLIN BARBARA; Owner: 2002-04-16 - NOVARTIS; Owner: 2011-03-17 - NOVARTIS PHARMACEUTICALS	2000-11-28	EP00011894	GB9928311
INSULIN ASPART RECOMBINANT	INJECTABLE;SUBCUTANEOUS	NOVOLOG FLEXTOUCH	NOVO NORDISK INC	300 UNITS/3ML (100 UNITS/ML)	N020986	5	2013-10-31	2022-01-02	1. Automatic injection device with reset feature	Device	US6899699	US6899699B2	Automatic injection device with reset feature	The present invention relates to a dose setting and expelling device comprising a drive member and a dose setting mechanism which simultaneously sets a given dose and stores the energy necessary for a subsequently driving the drive member in order to expel a dose of medicine from an injection device. According to the invention the dose setting mechanism allows adjustment in both directions, such …	2002-01-02	US10038781	NOVO NORDISK	NOVO NORDISK	Novo Nordisk A/S	NOVO NORDISK A/S	Began, Esq., Marc A.	US5104380A; US5626566A; US5827232A	US7534226B2; US7569050B2; US7641649B2; US7682338B2; US7455663B2; US7686787B2; USD0575394S; US7241278B2; US7261559B2; US7220248B2; US7232423B2; US7695454B2; US7699833B2; US7708717B2; US7713238B2; US7717903B2; US7736338B2; US7736344B2; US7744589B2; US7753879B2; US7771398B2; US7776030B2; US7785288B2; US7789857B2; US7789859B2; US7794427B2; US7794426B2; US7794428B2; US7794434B2; US7811263B2; US7811262…	1. A dose setting device for use in combination with a fluid-filled reservoir, the dose setting device for repetitive injection of individual set doses of fluid from the reservoir, the dose setting device comprising:,a housing; a drive member to expel a dose of fluid from the reservoir; a spring for driving the drive member to expel the dose; ,a dose setting assembly mounted in the housing and co…	A61M5/315	AU2002216945A1; PT1351732E; EP1351732B1; EP1351732A1; US6899699B2; JP5431241B2; DE60204422D1; DE60204422T2; PT1351732T; US20150025471A1; JP2010188167A; JP4643122B2; ES2243721T3; CN1313168C; AT296650T; DK1351732T3; US20020120235A1; US20050055011A1; US8672898B2; JP2004516895A; CN1509193A; WO02053214A1	US6899699B2	Enggaard, Christian	2001-01-05	2005-05-31	Lam, Ann Y	Chin, Christopher L.	2002-04-30,AS,ASSIGNMENT,NOVO NORDISK A/S, DENMARK; 2008-11-14,FPAY,FEE PAYMENT,; 2012-11-26,FPAY,FEE PAYMENT,	2002-04-30 - 012868/0082 - NOVO NORDISK A/S - ASSIGNMENT OF ASSIGNORS INTEREST (SEE DOCUMENT FOR DETAILS).	Filed: 2002-01-02 - FILED; Fee paid: 2008-11-14 - PAYMENT OF MAINTENANCE FEE, 4TH YEAR, LARGE ENTITY.; Fee paid: 2012-11-26 - PAYMENT OF MAINTENANCE FEE, 8TH YEAR, LARGE ENTITY.; Owner: 2002-01-02 - ENGGAARD CHRISTIAN; Owner: 2002-01-28 - NOVO NORDISK			DK2001 00018	US60260602; US20020120235A1
INSULIN RECOMBINANT HUMAN	POWDER;INHALATION	AFREZZA	SANOFI AVENTIS	4 UNITS/INH	N022472	1	2014-06-27	2014-09-30	1. Carbon-substituted diketopiperazine delivery systems	Formulation	US6906030	US6906030B2	Carbon-substituted diketopiperazine delivery systems	Compositions useful in the delivery of active agents are provided. These delivery compositions include (a) an active agent; and (b) a carrier of at least one mono-C-substituted or di-C-substituted diketopiperazine. Methods for preparing these compositions and administering these compositions are also provided.	2003-05-21	US10443713		EMISPHERE TECHNOLOGIES	Emisphere Technologies, Inc.	AVENTISUB LLC	Darby & Darby	US3976773A; US4289759A; US4613500A; US4757066A; US4835312A; US4873087A; US4900730A; US4925673A; US4927928A; US4983402A; US5244653A; US5352461A; US5401516A; US5443841A; US5447728A; US5451410A; US5541155A; US5578323A; US5601846A; US5629020A; US5643957A; US5693338A; US5714167A; US5766633A; USRE035862E; US5792451A; US5811127A; US5824345A; US5840340A; US6331318B1; US6663898B2; GB2095994A	US8133514B2; US8314106B2; WO2010078373A1; US8778403B2; US8906926B2; EP2862854A1; US9066881B2; US9089497B2	1. A delivery composition comprising:,(a) a peptide; and (b) at least one diketopiperazine having the formula: ,wherein R1 and R2 are C1-C24 alkyl or C1-C24 alkenyl and have at least one functional group selected from the group consisting of oxygen, amide, and carboxyl groups; both R1 and R2, optionally, are substituted with C1-C4 alkyl, C1-C4 alkenyl, C1-C4 alkoxy, —OH, —SH, and —CO2R3 or any co…	A61K9/16	PT817643E; HU9901162A3; US6395774B1; US6610329B2; US6663887B2; US6663898B2; HU227385B1; DK993831T3; US20020001591A1; US20020028250A1; US20020052422A1; US20020120009A1; US6623731B2; JP11514331A; EP1015008A1; IL126318A; AU4152496A; AU738735B2; US5866536A; US6071510A; US20010003001A1; US20010023240A1; US6344213B1; US6525020B2; US7125910B2; KR19987003412A; KR100489667B1; JP2001131090A; JP4975201B2; F…	US20050142156A1; US6906030B2; US20030198658A1; US7276534B2	Milstein, Sam J.	2003-05-21; 2002-04-19; 2001-08-13; 1994-09-30	2005-06-14		Henley, III, Raymond J.	2005-09-28,AS,ASSIGNMENT,MHR INSTITUTIONAL PARTNERS IIA LP, NEW YORK; 2008-03-04,AS,ASSIGNMENT,EMISPHERE TECHNOLOGIES, INC., NEW YORK; 2008-03-05,AS,ASSIGNMENT,MANNKIND CORPORATION, CALIFORNIA; 2008-12-05,FPAY,FEE PAYMENT,; 2012-11-28,FPAY,FEE PAYMENT,; 2013-07-03,AS,ASSIGNMENT,DEERFIELD PRIVATE DESIGN FUND II, L.P., NEW YORK; 2013-07-03,AS,ASSIGNMENT,DEERFIELD PRIVATE DESIGN INTERNATIONAL II, L.…	2005-09-28 - 016593/0703 - MHR INSTITUTIONAL PARTNERS IIA LP - SECURITY AGREEMENT; 2008-03-04 - 020593/0944 - EMISPHERE TECHNOLOGIES, INC. - ASSIGNMENT OF ASSIGNORS INTEREST (SEE DOCUMENT FOR DETAILS).; 2008-03-05 - 020599/0179 - MANNKIND CORPORATION - ASSIGNMENT OF ASSIGNORS INTEREST (SEE DOCUMENT FOR DETAILS).; 2013-07-03 - 030740/0123 - DEERFIELD PRIVATE DESIGN FUND II, L.P. - DEERFIELD PRIVAT…	Filed: 2003-05-21 - FILED; Fee paid: 2008-12-05 - PAYMENT OF MAINTENANCE FEE, 4TH YEAR, LARGE ENTITY.; Fee paid: 2012-11-28 - PAYMENT OF MAINTENANCE FEE, 8TH YR, SMALL ENTITY.; Owner: 1995-02-13 - MILSTEIN SAM J; Owner: 1995-02-13 - EMISPHERE TECHNOLOGIES; Owner: 2005-09-26 - MHR INSTITUTIONAL PARTNERS IIA; Owner: 2008-02-11 - MANNKIND; Owner: 2013-07-01 - DEERFIELD PRIVATE DESIGN FUND II; Owner:…			US10443713; US10125836; US09929530; US08316404	US10125836; US09929530; US08316404; US20030198658A1
INSULIN RECOMBINANT HUMAN	POWDER;INHALATION	AFREZZA	SANOFI AVENTIS	8 UNITS/INH	N022472	2	2014-06-27	2014-09-30	1. Carbon-substituted diketopiperazine delivery systems	Formulation	US6906030	US6906030B2	Carbon-substituted diketopiperazine delivery systems	Compositions useful in the delivery of active agents are provided. These delivery compositions include (a) an active agent; and (b) a carrier of at least one mono-C-substituted or di-C-substituted diketopiperazine. Methods for preparing these compositions and administering these compositions are also provided.	2003-05-21	US10443713		EMISPHERE TECHNOLOGIES	Emisphere Technologies, Inc.	AVENTISUB LLC	Darby & Darby	US3976773A; US4289759A; US4613500A; US4757066A; US4835312A; US4873087A; US4900730A; US4925673A; US4927928A; US4983402A; US5244653A; US5352461A; US5401516A; US5443841A; US5447728A; US5451410A; US5541155A; US5578323A; US5601846A; US5629020A; US5643957A; US5693338A; US5714167A; US5766633A; USRE035862E; US5792451A; US5811127A; US5824345A; US5840340A; US6331318B1; US6663898B2; GB2095994A	US8133514B2; US8314106B2; WO2010078373A1; US8778403B2; US8906926B2; EP2862854A1; US9066881B2; US9089497B2	1. A delivery composition comprising:,(a) a peptide; and (b) at least one diketopiperazine having the formula: ,wherein R1 and R2 are C1-C24 alkyl or C1-C24 alkenyl and have at least one functional group selected from the group consisting of oxygen, amide, and carboxyl groups; both R1 and R2, optionally, are substituted with C1-C4 alkyl, C1-C4 alkenyl, C1-C4 alkoxy, —OH, —SH, and —CO2R3 or any co…	A61K9/16	PT817643E; HU9901162A3; US6395774B1; US6610329B2; US6663887B2; US6663898B2; HU227385B1; DK993831T3; US20020001591A1; US20020028250A1; US20020052422A1; US20020120009A1; US6623731B2; JP11514331A; EP1015008A1; IL126318A; AU4152496A; AU738735B2; US5866536A; US6071510A; US20010003001A1; US20010023240A1; US6344213B1; US6525020B2; US7125910B2; KR19987003412A; KR100489667B1; JP2001131090A; JP4975201B2; F…	US20050142156A1; US6906030B2; US20030198658A1; US7276534B2	Milstein, Sam J.	2003-05-21; 2002-04-19; 2001-08-13; 1994-09-30	2005-06-14		Henley, III, Raymond J.	2005-09-28,AS,ASSIGNMENT,MHR INSTITUTIONAL PARTNERS IIA LP, NEW YORK; 2008-03-04,AS,ASSIGNMENT,EMISPHERE TECHNOLOGIES, INC., NEW YORK; 2008-03-05,AS,ASSIGNMENT,MANNKIND CORPORATION, CALIFORNIA; 2008-12-05,FPAY,FEE PAYMENT,; 2012-11-28,FPAY,FEE PAYMENT,; 2013-07-03,AS,ASSIGNMENT,DEERFIELD PRIVATE DESIGN FUND II, L.P., NEW YORK; 2013-07-03,AS,ASSIGNMENT,DEERFIELD PRIVATE DESIGN INTERNATIONAL II, L.…	2005-09-28 - 016593/0703 - MHR INSTITUTIONAL PARTNERS IIA LP - SECURITY AGREEMENT; 2008-03-04 - 020593/0944 - EMISPHERE TECHNOLOGIES, INC. - ASSIGNMENT OF ASSIGNORS INTEREST (SEE DOCUMENT FOR DETAILS).; 2008-03-05 - 020599/0179 - MANNKIND CORPORATION - ASSIGNMENT OF ASSIGNORS INTEREST (SEE DOCUMENT FOR DETAILS).; 2013-07-03 - 030740/0123 - DEERFIELD PRIVATE DESIGN FUND II, L.P. - DEERFIELD PRIVAT…	Filed: 2003-05-21 - FILED; Fee paid: 2008-12-05 - PAYMENT OF MAINTENANCE FEE, 4TH YEAR, LARGE ENTITY.; Fee paid: 2012-11-28 - PAYMENT OF MAINTENANCE FEE, 8TH YR, SMALL ENTITY.; Owner: 1995-02-13 - MILSTEIN SAM J; Owner: 1995-02-13 - EMISPHERE TECHNOLOGIES; Owner: 2005-09-26 - MHR INSTITUTIONAL PARTNERS IIA; Owner: 2008-02-11 - MANNKIND; Owner: 2013-07-01 - DEERFIELD PRIVATE DESIGN FUND II; Owner:…			US10443713; US10125836; US09929530; US08316404	US10125836; US09929530; US08316404; US20030198658A1
TIOTROPIUM BROMIDE	POWDER;INHALATION	SPIRIVA	BOEHRINGER INGELHEIM	EQ 0.018MG BASE/INH	N021395	1	2004-01-30	2021-09-24	2. Crystalline tiotropium bromide monohydrate, processes for the preparation thereof, and pharmaceutical compositions	Compound	US6908928	US6908928B2	Crystalline tiotropium bromide monohydrate, processes for the preparation thereof, and pharmaceutical compositions	Crystalline monohydrate of (1α,2β,4β,5α,7β)-7-[(hydroxydi-2-thienylacetyl)oxy]-9,9-dimethyl-3-oxa-9-azoniatricyclo[3.3.1.02,4]nonane bromide (tiotropium bromide monohydrate), processes for the preparation thereof, pharmaceutical compositions thereof, and their use.	2001-09-24	US09961822		BI PHARMA	BI Pharma KG.	BOEHRINGER INGELHEIM PHARMA GMBH & CO. KG	Raymond, Robert P.	US4042700A; US4783534A; US5610163A; US5654314A; US5770738A; US5952505A; US6486321B2; US6506900B1; EP0418716B1; EP0418716A1; EP0418716B1; SI9011744B; WO9413262A1; WOWO 007567A1	US7642268B2; US7311894B2; US7309707B2; US7244415B2; US7250426B2; US7736626B2; US7736627B2; US7879871B2; US8022082B2; US8088127B2; US8172827B2; US8226638B2; US8324266B2; US8483831B1; US8489192B1; US8686148B2; US8703806B2; US8731672B2; US8740895B2; US8777943B2; US8808713B2; US8808280B2; US8815258B2; US8821489B2; US8911439B2; US8932289B2; US8961507B2; US8961508B2; US9005195B2; US9017324B2; WO2010138…	1. A pharmaceutical composition comprising:(a) an effective amount of crystalline tiotropium bromide monohydrate having an endothermic peak at 230° C.±5° C. occurring during thermal analysis using DSC at a heating rate of 10 K/mm; and(b) a pharmaceutically acceptable excipient. 2. A pharmaceutical composition comprising:(a) an effective amount of crystalline tiotropium bromide monohydrate having …	C07D451/10	BG107687A; MXPA03003219A; DK1326585T4; PL366041A1; US20030181478A1; RS50859B; AT444067T; AU2173802A; IS6771A; YU27303A; BG106730A; HR20030277A2; US20030203925A1; SK4372003A3; EP1333819A2; EP1333830A2; EP1335729A2; EP1341538A2; EP1349549A2; IN628DELNP2003A; MXPA03008045A; HRP20030337A2; US20040161386A1; US20040192675A1; RU2004127869A; AP1572A; AP1712A; JP2004512357A; ES2326968T3; CN1269470C; EE200…	HU226830B1; AR068527A2; IL155335A; NZ525733A; MXPA03003221A; UY34901A; ECSP034540A; DK1326862T3; PT1326862E; KR100823860B1; SK4362003A3; ES2228965T3; CN1469877A; CN100519558C; EE200300171A; HU301022A3; EP1326862B1; EP1468998A1; IN9170DELNP2008A; EA4381B1; CR6938A; ZA200302500A; HR20030276B1; HRP20030276B1; PT1326862T; AP200302775D0; JP3764422B2; NO20031694A; NO328465B1; TW589313B; EE4567B1; TR200…	Banholzer, Rolf	2000-10-12	2005-06-21	Coppins, Janet L	Rotman, Alan L.	2002-01-16,AS,ASSIGNMENT,BOEHRINGER INGELHEIM PHARMA KG, GERMANY; 2005-08-24,AS,ASSIGNMENT,BOEHRINGER INGELHEIM PHARMA GMBH & CO. KG, GERMANY; 2008-12-19,FPAY,FEE PAYMENT,; 2009-05-05,CC,CERTIFICATE OF CORRECTION,; 2012-12-13,FPAY,FEE PAYMENT,	2009-05-26 - a Certificate of Correction was issued for this patent; 2002-01-16 - 012498/0529 - BOEHRINGER INGELHEIM PHARMA KG - ASSIGNMENT OF ASSIGNORS INTEREST (SEE DOCUMENT FOR DETAILS).; 2005-08-24 - 016662/0084 - BOEHRINGER INGELHEIM PHARMA GMBH & CO. KG - CHANGE OF NAME (SEE DOCUMENT FOR DETAILS).	Filed: 2001-09-24 - FILED; Fee paid: 2008-12-19 - PAYMENT OF MAINTENANCE FEE, 4TH YEAR, LARGE ENTITY.; Fee paid: 2012-12-13 - PAYMENT OF MAINTENANCE FEE, 8TH YEAR, LARGE ENTITY.; Owner: 2001-09-24 - BANHOLZER ROLF; Owner: 2001-09-24 - SIEGER PETER; Owner: 2001-09-24 - KULINNA CHRISTIAN; Owner: 2001-09-24 - TRUNK MICHAEL; Owner: 2001-09-24 - GRAULICH MANFRED; Owner: 2001-09-24 - SPECHT PETER; Owne…			DE10050621	US60249349; US60249349; US20020169321A1
TIOTROPIUM BROMIDE	POWDER;INHALATION	SPIRIVA	BOEHRINGER INGELHEIM	EQ 0.018MG BASE/INH	N021395	1	2004-01-30	2021-09-24	2. Crystalline tiotropium bromide monohydrate, processes for the preparation thereof, and pharmaceutical compositions	Compound	US6908928	US6908928B2	Crystalline tiotropium bromide monohydrate, processes for the preparation thereof, and pharmaceutical compositions	Crystalline monohydrate of (1α,2β,4β,5α,7β)-7-[(hydroxydi-2-thienylacetyl)oxy]-9,9-dimethyl-3-oxa-9-azoniatricyclo[3.3.1.02,4]nonane bromide (tiotropium bromide monohydrate), processes for the preparation thereof, pharmaceutical compositions thereof, and their use.	2001-09-24	US09961822		BI PHARMA	BI Pharma KG.	BOEHRINGER INGELHEIM PHARMA GMBH & CO. KG	Raymond, Robert P.	US4042700A; US4783534A; US5610163A; US5654314A; US5770738A; US5952505A; US6486321B2; US6506900B1; EP0418716B1; EP0418716A1; EP0418716B1; SI9011744B; WO9413262A1; WOWO 007567A1	US7642268B2; US7311894B2; US7309707B2; US7244415B2; US7250426B2; US7736626B2; US7736627B2; US7879871B2; US8022082B2; US8088127B2; US8172827B2; US8226638B2; US8324266B2; US8483831B1; US8489192B1; US8686148B2; US8703806B2; US8731672B2; US8740895B2; US8777943B2; US8808713B2; US8808280B2; US8815258B2; US8821489B2; US8911439B2; US8932289B2; US8961507B2; US8961508B2; US9005195B2; US9017324B2; WO2010138…	1. A pharmaceutical composition comprising:(a) an effective amount of crystalline tiotropium bromide monohydrate having an endothermic peak at 230° C.±5° C. occurring during thermal analysis using DSC at a heating rate of 10 K/mm; and(b) a pharmaceutically acceptable excipient. 2. A pharmaceutical composition comprising:(a) an effective amount of crystalline tiotropium bromide monohydrate having …	C07D451/10	BG107687A; MXPA03003219A; DK1326585T4; PL366041A1; US20030181478A1; RS50859B; AT444067T; AU2173802A; IS6771A; YU27303A; BG106730A; HR20030277A2; US20030203925A1; SK4372003A3; EP1333819A2; EP1333830A2; EP1335729A2; EP1341538A2; EP1349549A2; IN628DELNP2003A; MXPA03008045A; HRP20030337A2; US20040161386A1; US20040192675A1; RU2004127869A; AP1572A; AP1712A; JP2004512357A; ES2326968T3; CN1269470C; EE200…	HU226830B1; AR068527A2; IL155335A; NZ525733A; MXPA03003221A; UY34901A; ECSP034540A; DK1326862T3; PT1326862E; KR100823860B1; SK4362003A3; ES2228965T3; CN1469877A; CN100519558C; EE200300171A; HU301022A3; EP1326862B1; EP1468998A1; IN9170DELNP2008A; EA4381B1; CR6938A; ZA200302500A; HR20030276B1; HRP20030276B1; PT1326862T; AP200302775D0; JP3764422B2; NO20031694A; NO328465B1; TW589313B; EE4567B1; TR200…	Banholzer, Rolf	2000-10-12	2005-06-21	Coppins, Janet L	Rotman, Alan L.	2002-01-16,AS,ASSIGNMENT,BOEHRINGER INGELHEIM PHARMA KG, GERMANY; 2005-08-24,AS,ASSIGNMENT,BOEHRINGER INGELHEIM PHARMA GMBH & CO. KG, GERMANY; 2008-12-19,FPAY,FEE PAYMENT,; 2009-05-05,CC,CERTIFICATE OF CORRECTION,; 2012-12-13,FPAY,FEE PAYMENT,	2009-05-26 - a Certificate of Correction was issued for this patent; 2002-01-16 - 012498/0529 - BOEHRINGER INGELHEIM PHARMA KG - ASSIGNMENT OF ASSIGNORS INTEREST (SEE DOCUMENT FOR DETAILS).; 2005-08-24 - 016662/0084 - BOEHRINGER INGELHEIM PHARMA GMBH & CO. KG - CHANGE OF NAME (SEE DOCUMENT FOR DETAILS).	Filed: 2001-09-24 - FILED; Fee paid: 2008-12-19 - PAYMENT OF MAINTENANCE FEE, 4TH YEAR, LARGE ENTITY.; Fee paid: 2012-12-13 - PAYMENT OF MAINTENANCE FEE, 8TH YEAR, LARGE ENTITY.; Owner: 2001-09-24 - BANHOLZER ROLF; Owner: 2001-09-24 - SIEGER PETER; Owner: 2001-09-24 - KULINNA CHRISTIAN; Owner: 2001-09-24 - TRUNK MICHAEL; Owner: 2001-09-24 - GRAULICH MANFRED; Owner: 2001-09-24 - SPECHT PETER; Owne…			DE10050621	US60249349; US60249349; US20020169321A1
FLUTICASONE PROPIONATE; SALMETEROL XINAFOATE	AEROSOL, METERED;INHALATION	ADVAIR HFA	GLAXO GRP LTD	0.045MG/INH;EQ 0.021MG BASE/INH	N021254	1	2006-06-08	2018-07-16	1. Indicating device	Device	US6938796	US6938796B2	Indicating device	A device for dispensing metered dosages of a substance from a container includes a dispenser housing and an indicating device. The indicating device includes an indicator housing, at least one engagement member disposed in the indicator housing, a plurality of indicator members coaxially mounted in the indicator housing, and an actuator coupled to and moveable with the container relative to the p…	2003-02-18	US10369091		1263152	1263152 Ontario Inc.	TRUDELL MEDICAL INTERNATIONAL	Brinks Hofer Gilson & Lione	US165054A; US498851A; US1219858A; US2455962A; US2580292A; US2587147A; US2630027A; US2644452A; US2767680A; US2770711A; US2841190A; US2883086A; US2939597A; US2943730A; US2953242A; US3001524A; US3073468A; US3085745A; US3119557A; US3120318A; US3148801A; US3151599A; US3170597A; US3187963A; US3191867A; US3189232A; US3240389A; US3334731A; US3344951A; US3361306A; US3402863A; US3419187A; US3446179A; US347…	US7156258B2; US7575130B2; US7143908B2; US7837065B2; US7954667B2; US7984826B2; US8061562B2; US8091734B2; USD0655411S; US8141550B2; US8157128B2; US8251876B2; US8342363B2; US8381951B2; US8387827B2; USD0679008S; US8469244B2; US8479732B2; US8505773B2; US8556122B2; US8590743B2; US8596265B2; US8662075B2; US20090173346A1; US8678233B2; US8746504B2; US8887954B2; US8944285B2; US9021980B1; US9032953B2; US200…	1. A device for dispensing metered dosages of a substance from a container, said device comprising:,a dispenser housing having a longitudinally extending cavity defined at least in part by a wall and a support block spaced from said wall, said support block located at a bottom of said cavity, said support block having a well formed therein and an orifice penetrating said support block and communi…	A61J3/06	JP2008100089A; CA2635426A1; CA2789270A1; CA2315777C; CA2635426C; JP2002528144A; AU1777499A; AU753568B2; CA2315777A1; CA2604067A1; CA2848957A1; ZA9900197A; US7143908B2; JP4686661B2; DE69918267D1; DE69918267T2; EP1449557A3; EP1047467A2; EP1449557A2; EP1047467B1; EP1047467A1; US6142339A; US20060086749A1; US20060207998A1; US6561384B2; US6938796B2; US6997349B2; WO9936115A2; WO9936115A3; WO9936115A8; C…	US6938796B2; US6997349B2; US20030230304A1	Blacker, Richard	2003-02-18; 2002-07-11; 2001-09-14; 2000-11-02; 1998-09-08; 1998-01-16	2005-09-06	Nicolas, Frederick	Mancene, Gene	2005-01-18,AS,ASSIGNMENT,TRUDELL MEDICAL INTERNATIONAL, CANADA; 2008-11-06,FPAY,FEE PAYMENT,; 2012-11-07,FPAY,FEE PAYMENT,	2005-01-18 - 015603/0192 - TRUDELL MEDICAL INTERNATIONAL - ASSIGNMENT OF ASSIGNORS INTEREST (SEE DOCUMENT FOR DETAILS).	Filed: 2003-02-18 - FILED; Fee paid: 2008-11-06 - PAYMENT OF MAINTENANCE FEE, 4TH YEAR, LARGE ENTITY.; Fee paid: 2012-11-07 - PAYMENT OF MAINTENANCE FEE, 8TH YEAR, LARGE ENTITY.; Owner: 2003-02-18 - 1263152; Owner: 2004-10-01 - TRUDELL MEDICAL INTERNATIONAL			US10369091; US10193508; US09954428; US09704959; US09149708; US09008184	US10193508; US09954428; US09704959; US09149708; US09008184; US20030230304A1
FLUTICASONE PROPIONATE	AEROSOL, METERED;INHALATION	FLOVENT HFA	GLAXO GRP LTD	0.22MG/INH	N021433	1	2004-05-14	2018-07-16	1. Indicating device	Device	US6938796	US6938796B2	Indicating device	A device for dispensing metered dosages of a substance from a container includes a dispenser housing and an indicating device. The indicating device includes an indicator housing, at least one engagement member disposed in the indicator housing, a plurality of indicator members coaxially mounted in the indicator housing, and an actuator coupled to and moveable with the container relative to the p…	2003-02-18	US10369091		1263152	1263152 Ontario Inc.	TRUDELL MEDICAL INTERNATIONAL	Brinks Hofer Gilson & Lione	US165054A; US498851A; US1219858A; US2455962A; US2580292A; US2587147A; US2630027A; US2644452A; US2767680A; US2770711A; US2841190A; US2883086A; US2939597A; US2943730A; US2953242A; US3001524A; US3073468A; US3085745A; US3119557A; US3120318A; US3148801A; US3151599A; US3170597A; US3187963A; US3191867A; US3189232A; US3240389A; US3334731A; US3344951A; US3361306A; US3402863A; US3419187A; US3446179A; US347…	US7156258B2; US7575130B2; US7143908B2; US7837065B2; US7954667B2; US7984826B2; US8061562B2; US8091734B2; USD0655411S; US8141550B2; US8157128B2; US8251876B2; US8342363B2; US8381951B2; US8387827B2; USD0679008S; US8469244B2; US8479732B2; US8505773B2; US8556122B2; US8590743B2; US8596265B2; US8662075B2; US20090173346A1; US8678233B2; US8746504B2; US8887954B2; US8944285B2; US9021980B1; US9032953B2; US200…	1. A device for dispensing metered dosages of a substance from a container, said device comprising:,a dispenser housing having a longitudinally extending cavity defined at least in part by a wall and a support block spaced from said wall, said support block located at a bottom of said cavity, said support block having a well formed therein and an orifice penetrating said support block and communi…	A61J3/06	JP2008100089A; CA2635426A1; CA2789270A1; CA2315777C; CA2635426C; JP2002528144A; AU1777499A; AU753568B2; CA2315777A1; CA2604067A1; CA2848957A1; ZA9900197A; US7143908B2; JP4686661B2; DE69918267D1; DE69918267T2; EP1449557A3; EP1047467A2; EP1449557A2; EP1047467B1; EP1047467A1; US6142339A; US20060086749A1; US20060207998A1; US6561384B2; US6938796B2; US6997349B2; WO9936115A2; WO9936115A3; WO9936115A8; C…	US6938796B2; US6997349B2; US20030230304A1	Blacker, Richard	2003-02-18; 2002-07-11; 2001-09-14; 2000-11-02; 1998-09-08; 1998-01-16	2005-09-06	Nicolas, Frederick	Mancene, Gene	2005-01-18,AS,ASSIGNMENT,TRUDELL MEDICAL INTERNATIONAL, CANADA; 2008-11-06,FPAY,FEE PAYMENT,; 2012-11-07,FPAY,FEE PAYMENT,	2005-01-18 - 015603/0192 - TRUDELL MEDICAL INTERNATIONAL - ASSIGNMENT OF ASSIGNORS INTEREST (SEE DOCUMENT FOR DETAILS).	Filed: 2003-02-18 - FILED; Fee paid: 2008-11-06 - PAYMENT OF MAINTENANCE FEE, 4TH YEAR, LARGE ENTITY.; Fee paid: 2012-11-07 - PAYMENT OF MAINTENANCE FEE, 8TH YEAR, LARGE ENTITY.; Owner: 2003-02-18 - 1263152; Owner: 2004-10-01 - TRUDELL MEDICAL INTERNATIONAL			US10369091; US10193508; US09954428; US09704959; US09149708; US09008184	US10193508; US09954428; US09704959; US09149708; US09008184; US20030230304A1
MOMETASONE FUROATE	POWDER;INHALATION	ASMANEX TWISTHALER	MERCK SHARP DOHME	0.22MG/INH	N021067	1	2005-03-30	2014-07-27	1. Use of mometasone furoate for treating airway passage and lung diseases	Method	US6949532	US6949532B2	Use of mometasone furoate for treating airway passage and lung diseases	The administration of aerosolize particles of mometasone furoate in the form of dry powders, solutions, or aqueous suspension for treating corticosteroid-responsive diseases of the surfaces of upper and/or lower airway passages and/or lungs, e.g., allergic rhinitis and asthma is disclosed.	2004-01-22	US10763295	SCHERING	SCHERING CORPORATION	Schering Corporation	MERCK SHARP & DOHME CORP.	Franks, Robert A.	US4472393A; US6127353A; CA2062854A1; EP518600A1; EP518601A1; WO92004365; WO92006706	US20110200647A1; US8206687B2; US8591954B2; US20120134935A1	1. A method of treating a corticosteroid-responsive disease of the lower airway passages or of the lungs comprising administering once daily to said passages or lungs from a dry powder inhaler about 400 micrograms of mometasone furoate. 2. The method of claim 1, wherein the mometasone furoate is administered as anhydrous mometasone furoate. 3. The method of claim 1, wherein the mometasone furoate…	A61K9/00	EP2156840B1; EP1201242B1; EP2156840A2; DK2156840T3; ES2369516T3; NO328698B1; AT531364T; EP1174138A3; EP1201242A3; EP1174138A2; EP1201242A2; EP1192946A1; FI20115742A; CO4340692A1; DE69526425D1; DE69526425T2; EP1174139A3; EP1174139A2; EP740550B1; EP740550A1; US5837699A; US20020103175A1; US20050287080A1; US6723713B2; US6949532B2; US6956030B2; JP11286447A; JP2003313128A; JP3480736B2; WO9520393A1; HU7…	US6949532B2; US20040152683A1	Sequeira, Joel A.	2004-01-22; 2003-04-30; 2002-01-16; 2002-01-16; 2000-03-27; 1999-03-01; 1997-08-14; 1997-03-20; 1996-08-22; 1995-05-19; 1996-08-22; 1995-01-23; 1994-01-27	2005-09-27		Clardy, S. Mark	2008-09-30,FPAY,FEE PAYMENT,; 2012-08-30,AS,ASSIGNMENT,MERCK SHARP & DOHME CORP., NEW JERSEY; 2013-02-25,FPAY,FEE PAYMENT,	2012-08-30 - 028884/0151 - MERCK SHARP & DOHME CORP. - CHANGE OF NAME (SEE DOCUMENT FOR DETAILS).	Filed: 2004-01-22 - FILED; Fee paid: 2008-09-30 - PAYMENT OF MAINTENANCE FEE, 4TH YEAR, LARGE ENTITY.; Fee paid: 2013-02-25 - PAYMENT OF MAINTENANCE FEE, 8TH YEAR, LARGE ENTITY.; Owner: 2004-01-22 - SCHERING CORPORATION; Owner: 2012-05-02 - MERCK SHARP & DOHME			US10763295; US10426329; US10050396; US10053204; US09535208; US09259721; US08911300; US08821135; US08700664; US08444582; US08701536; US08376506; US08188372	US10426329; US10050396; US10053204; US09535208; US09259721; US08911300; US08821135; US08700664; US08444582; US08701536; US08376506; US08376506; US08188372; US20040152683A1
INSULIN GLULISINE RECOMBINANT	INJECTABLE;SUBCUTANEOUS	APIDRA SOLOSTAR	SANOFI AVENTIS US	300 UNITS/3ML	N021629	3	2009-02-24	2023-01-25	1. Zinc-free and low-zinc insulin preparations having improved stability	Formulation	US6960561	US6960561B2	Zinc-free and low-zinc insulin preparations having improved stability	The invention relates to a formulation comprising a polypeptide selected from at least one of insulin, an insulin metabolite, an insulin analog, and an insulin derivative; at least one surfactant; optionally at least one preservative; and optionally at least one of an isotonicizing agent, a buffer or an excipient, wherein the formulation is free from or low in zinc. The invention also relates to …	2002-03-22	US10102862	AVENTIS	AVENTIS PHARMA	Aventis Pharma Deutschland GmbH	SANOFI-AVENTIS DEUTSCHLAND GMBH	Finnegan, Henderson, Farabow, Garrett & Dunner, L.L.P.	US4153689A; US5506203A; US6211144B1; EP166529A1; EP200383A3; EP200383A2; WO98042749A1; WO98042749; WO00074736A1; WO00074736A1	US7658721B2; US7476652B2; US7452860B2; US7696162B2; US7713929B2; US7713930B2; US7718609B2; US8084420B2; EP2152243A2; JP2009539778A; WO2011085393A1; US8642532B2; US20100120660A1; US20140024582A1; EP2514412A1; US8927015B2; US8933023B2; US9060927B2; US20050155601A1; US20050171009A1	1. A formulation comprising,at least one insilin analog,; at least one surfactant; optionally at least one preservative; and optionally at leas one of an isotonicizing agent, a buffer, and an excipient, wherein the pharmaceutical formulation is free from or contains less than 0.4% by weight of zinc based on the insulin content of the formulation. 2. The formulation as claimed in claim 1, wherein …	A61K9/00	DE50214903D1; EP1381385A1; DE10114178A1; US20050187142A1; US20050187143A1; WO02076495A1; BRPI0208210A; US20030004096A1; US6960561B2; US7205276B2; US7205277B2; CN1498113A; CN1273187C; HK1061521A1; HU303596A3; IL158057D0; AU2002302409B2; MXPA03007942A; CA2441260A1; YU73503A; ZA200306637A; HR20030765A2; PL362800A1; US20070155653A1; US7452860B2; RU2003131187A; RU2311922C2; NO20034125A; NO20034125D0; …	DE50214903D1; EP1381385A1; DE10114178A1; US20050187142A1; US20050187143A1; WO02076495A1; BRPI0208210A; US20030004096A1; US6960561B2; US7205276B2; US7205277B2; CN1498113A; CN1273187C; HK1061521A1; HU303596A3; IL158057D0; AU2002302409B2; MXPA03007942A; CA2441260A1; YU73503A; ZA200306637A; HR20030765A2; PL362800A1; US20070155653A1; US7452860B2; RU2003131187A; RU2311922C2; NO20034125A; NO20034125D0; …	Boderke, Peter	2001-03-23	2005-11-01	Chism, B. Dell	Tate, Christopher R.	2002-07-22,AS,ASSIGNMENT,AVENTIS PHARMA DEUTSCHLAND GMBH, GERMANY; 2005-11-22,AS,ASSIGNMENT,SANOFI-AVENTIS DEUTSCHLAND GMBH, GERMANY; 2005-11-22,AS,ASSIGNMENT,SANOFI-AVENTIS DEUTSCHLAND GMBH,GERMANY; 2007-11-13,CC,CERTIFICATE OF CORRECTION,; 2009-04-01,FPAY,FEE PAYMENT,; 2013-02-21,FPAY,FEE PAYMENT,	2007-12-04 - a Certificate of Correction was issued for this patent; 2002-07-22 - 013115/0735 - AVENTIS PHARMA DEUTSCHLAND GMBH - ASSIGNMENT OF ASSIGNORS INTEREST (SEE DOCUMENT FOR DETAILS).; 2005-11-22 - 016800/0538 - SANOFI-AVENTIS DEUTSCHLAND GMBH - CHANGE OF NAME (SEE DOCUMENT FOR DETAILS).	Filed: 2002-03-22 - FILED; Fee paid: 2009-04-01 - PAYMENT OF MAINTENANCE FEE, 4TH YEAR, LARGE ENTITY.; Fee paid: 2013-02-21 - PAYMENT OF MAINTENANCE FEE, 8TH YEAR, LARGE ENTITY.; Owner: 2002-03-22 - BODERKE PETER; Owner: 2002-05-28 - AVENTIS PHARMA; Owner: 2005-07-28 - SANOFI AVENTIS; Fee: 2005-02-09 - PAYOR NUMBER ASSIGNED.			DE10114178	US20030004096A1
FLUTICASONE PROPIONATE; SALMETEROL XINAFOATE	AEROSOL, METERED;INHALATION	ADVAIR HFA	GLAXO GRP LTD	0.045MG/INH;EQ 0.021MG BASE/INH	N021254	1	2006-06-08	2018-06-23	5. Valve for aerosol container	Device	US6966467	US6966467B2	Valve for aerosol container	Valve for an aerosol container for dispensing a suspension of a substance in a liquid propellant contained therein. The valve comprises a valve body (1) having at least one orifice (16) to allow a quantity of the suspension to pass from the container into the valve. The valve further comprises a ring (18) disposed around the valve body (1), the ring being positioned below the at least one orifice…	2003-01-17	US10347092		SMITHKLINEBEECHAM	SmithKlineBeecham Corporation	SmithKlineBeecham Corporation	Strickland, J. Michael	US4863073A; US4867352A; US4944433A; US5037012A; US5632421A; US5674472A; US5697532A; US5904274A; US6170717B1; US6315173B1; US6510969B2; EP326122A1; EP774423A1; GB2004526A; GB2206099A; GB2206100A; GB2307224A; WO9008075A1; WO9429192A1	US7134579B2; US8087548B2; US8251255B1; US8336742B2; US8551572B1; US8580349B1; US8784942B2; US8883902B2; US8985392B2; US9004323B2	1. A metering valve for use in an aerosol container for dispensing an aerosol suspension having a longitudinal axis which, in a use orientation of the valve, extends in an upward-downward direction, said metering valve comprising:,a hollow, longitudinally extending valve body having an inner volume, said valve body having at least one orifice to allow a quantity of the suspension from the contain…	B65D83/44	KR100541308B1; JP2000516898A; AT317812T; US20050183720A1; ES2175515T3; CN1241979A; AT263721T; IS5090A; DK1415934T3; PL334354A1; ES2220619T3; NO993173D0; AR011308A1; MY121679A; TR9901470T2; HU225814B1; DE69735247T2; IN194781A1; IL130549D0; AU734427B2; CA2276163C; PT1145987T; US6510969B2; US6966467B2; CN1094876C; NO993173A; WO9829321A1; CO4771155A1; HK1021526A1; HK1065754A1; HU1759A2; HU1759A3; DE6…	DE69735247T2; ID22699A; HU225814B1; DE69711710D1; KR100541308B1; HK1021526A1; AT215501T; AT263721T; AT317812T; PT1415934T; US6315173B1; AP988A; AP9901587D0; JP2000516898A; DE69711710T2; IL130549A; IL130549D0; NZ336334A; AU5762798A; AU734427B2; PL334354A1; PL189244B1; PT1145987T; PT958201T; US20020082581A1; US20030136802A1; WO9829321A1; AR011308A1; HK1065754A1; MY121679A; TR9901470T2; HU1759A2; HU…	Di Giovanni, Patrick	1996-12-27	2005-11-22		Bomberg, Kenneth	2006-03-14,CC,CERTIFICATE OF CORRECTION,; 2009-03-26,FPAY,FEE PAYMENT,; 2013-03-18,FPAY,FEE PAYMENT,	2006-04-04 - a Certificate of Correction was issued for this patent; 2006-04-04 - a Certificate of Correction was issued for this patent	Filed: 2003-01-17 - FILED; Fee paid: 2009-03-26 - PAYMENT OF MAINTENANCE FEE, 4TH YEAR, LARGE ENTITY.; Fee paid: 2013-03-18 - PAYMENT OF MAINTENANCE FEE, 8TH YEAR, LARGE ENTITY.; Owner: 2003-01-17 - SMITHKLINEBEECHAM	1997-12-23	EP97007224	GB9626960	US09957916; US09709084; US09331801; US20030136802A1
FLUTICASONE PROPIONATE	AEROSOL, METERED;INHALATION	FLOVENT HFA	GLAXO GRP LTD	0.22MG/INH	N021433	1	2004-05-14	2018-06-23	1. Valve for aerosol container	Device	US6966467	US6966467B2	Valve for aerosol container	Valve for an aerosol container for dispensing a suspension of a substance in a liquid propellant contained therein. The valve comprises a valve body (1) having at least one orifice (16) to allow a quantity of the suspension to pass from the container into the valve. The valve further comprises a ring (18) disposed around the valve body (1), the ring being positioned below the at least one orifice…	2003-01-17	US10347092		SMITHKLINEBEECHAM	SmithKlineBeecham Corporation	SmithKlineBeecham Corporation	Strickland, J. Michael	US4863073A; US4867352A; US4944433A; US5037012A; US5632421A; US5674472A; US5697532A; US5904274A; US6170717B1; US6315173B1; US6510969B2; EP326122A1; EP774423A1; GB2004526A; GB2206099A; GB2206100A; GB2307224A; WO9008075A1; WO9429192A1	US7134579B2; US8087548B2; US8251255B1; US8336742B2; US8551572B1; US8580349B1; US8784942B2; US8883902B2; US8985392B2; US9004323B2	1. A metering valve for use in an aerosol container for dispensing an aerosol suspension having a longitudinal axis which, in a use orientation of the valve, extends in an upward-downward direction, said metering valve comprising:,a hollow, longitudinally extending valve body having an inner volume, said valve body having at least one orifice to allow a quantity of the suspension from the contain…	B65D83/44	KR100541308B1; JP2000516898A; AT317812T; US20050183720A1; ES2175515T3; CN1241979A; AT263721T; IS5090A; DK1415934T3; PL334354A1; ES2220619T3; NO993173D0; AR011308A1; MY121679A; TR9901470T2; HU225814B1; DE69735247T2; IN194781A1; IL130549D0; AU734427B2; CA2276163C; PT1145987T; US6510969B2; US6966467B2; CN1094876C; NO993173A; WO9829321A1; CO4771155A1; HK1021526A1; HK1065754A1; HU1759A2; HU1759A3; DE6…	DE69735247T2; ID22699A; HU225814B1; DE69711710D1; KR100541308B1; HK1021526A1; AT215501T; AT263721T; AT317812T; PT1415934T; US6315173B1; AP988A; AP9901587D0; JP2000516898A; DE69711710T2; IL130549A; IL130549D0; NZ336334A; AU5762798A; AU734427B2; PL334354A1; PL189244B1; PT1145987T; PT958201T; US20020082581A1; US20030136802A1; WO9829321A1; AR011308A1; HK1065754A1; MY121679A; TR9901470T2; HU1759A2; HU…	Di Giovanni, Patrick	1996-12-27	2005-11-22		Bomberg, Kenneth	2006-03-14,CC,CERTIFICATE OF CORRECTION,; 2009-03-26,FPAY,FEE PAYMENT,; 2013-03-18,FPAY,FEE PAYMENT,	2006-04-04 - a Certificate of Correction was issued for this patent; 2006-04-04 - a Certificate of Correction was issued for this patent	Filed: 2003-01-17 - FILED; Fee paid: 2009-03-26 - PAYMENT OF MAINTENANCE FEE, 4TH YEAR, LARGE ENTITY.; Fee paid: 2013-03-18 - PAYMENT OF MAINTENANCE FEE, 8TH YEAR, LARGE ENTITY.; Owner: 2003-01-17 - SMITHKLINEBEECHAM	1997-12-23	EP97007224	GB9626960	US09957916; US09709084; US09331801; US20030136802A1
TIOTROPIUM BROMIDE	SPRAY, METERED;INHALATION	SPIRIVA RESPIMAT	BOEHRINGER INGELHEIM	EQ 0.0025MG BASE/INH	N021936	1	2014-09-24	2018-08-28	1. Microstructured filter	Device	US6977042	US6977042B2	Microstructured filter	A microstructured filter having an inlet for unfiltered fluid; an outlet for filtered fluid; a plurality of projections which are arranged in at least two rows in mutually juxtaposed relationship, project out of a base plate and are an integral component of the base plate; a plurality of passages between the projections and a cover plate which is securable to the base plate to cover the projectio…	2004-02-19	US10780864		KADEL KLAUS	KADEL KLAUS	KADEL KLAUS	Sterne, Kessler, Goldstein & Fox P.L.L.C.	US3347473A; US3397278A; US3615054A; US3771724A; US3921916A; US3948777A; US3965012A; US4151955A; US4334992A; US4601921A; US4681258A; US4688056A; US4828184A; US4829324A; US4875968A; US4899937A; US4915718A; US4936954A; US5084178A; US5160403A; US5320096A; US5332466A; US5334247A; US5401403A; US5460720A; US5472143A; US5487378A; US5587128A; US5762789A; US5770076A; US5782791A; US5814219A; US5820767A; US5…	WO2008099323A2; US7555935B2; US7575015B2; US7645383B2; US7503205B2; US7837235B2; US7896264B2; US7946309B2; US7963955B2; WO2008024070A1; US8291928B2; US9027967B2; US20050001076A1; US20050194472A1	1. A microstructured filter having an inlet for unfiltered fluid and an outlet for filtered fluid, the filter comprising:,a substantially flat base plate having a plurality of projections extending therefrom such that each projection is an integral component of the base plate, wherein the projections are spaced from one another by passages that form a fluid path through the filter from the inlet …	B01D29/44	US6846413B1; US6977042B2; AT228386T; EP1772175A2; EP1243299B1; US20040159319A1; HU102893A3; DE19742439C1; DE69809779D1; DE69809779T2; YU16800A; US20060032494A1; JP3706025B2; ES2187998T3; EE4773B1; TR200000853T2; PH1199802524A; SI1017469T1; CA2300908A1; YUP16800A; ZA9808730A; HRP980526B1; PT1017469T; US7645383B2; SK284288B6; JP2001518377A; CN1271296A; CN1142811C; MY138322A; PE91599A1; HU222927B1; …	EE200000085A; EG21958A; EE4773B1; HU102893A3; DK1017469T3; ES2187998T3; HU222927B1; DE19742439C1; CA2300908A1; YU16800A; ID24484A; JP3706025B2; CN1271296A; CN1142811C; TR200000853T2; DE69809779D1; DE69837451D1; DE69809779T2; EP1772175A3; PH1199802524A; YUP16800A; DK1243299T3; ZA9808730A; PT1017469T; US6846413B1; US7645383B2; ES2280451T3; NO317969B1; MY138322A; PE91599A1; HU102893A2; AT357956T; DE…	Kadel, Klaus	1997-09-26	2005-12-20		Patel, Mital	2009-06-11,FPAY,FEE PAYMENT,; 2013-03-07,FPAY,FEE PAYMENT,		Filed: 2004-02-19 - FILED; Fee paid: 2009-06-11 - PAYMENT OF MAINTENANCE FEE, 4TH YEAR, LARGE ENTITY.; Fee paid: 2013-03-07 - PAYMENT OF MAINTENANCE FEE, 8TH YEAR, LARGE ENTITY.; Owner: 2004-02-19 - KADEL KLAUS; Fee: 2006-02-22 - PAYOR NUMBER ASSIGNED.	1998-08-28	GB98002604	DE19742439	US09509201; US20040159319A1
IPRATROPIUM BROMIDE	AEROSOL, METERED;INHALATION	ATROVENT HFA	BOEHRINGER INGELHEIM	0.021MG/INH	N021527	1	2004-11-27	2020-05-26	2. Stainless steel canister for propellant-driven metering aerosols	Device	US6983743	US6983743B2	Stainless steel canister for propellant-driven metering aerosols	The present invention relates to corrosion resistant stainless steel canisters for propellant-containing aerosol formulations for use in propellant gas-operated inhalers.	2004-05-20	US10849725	BOEHRINGER	BOEHRINGER INGELHEIM PHARMA	Boehringer Ingelheim Pharma KG	Boehringer Ingelheim Pharma KG	Morris, Michael P.	US3645725A; US3770426A; US3837846A; US3912503A; US4822556A; US4867352A; US4888516A; US4944433A; US4988017A; US5340838A; US5494636A; US5513767A; US6004408A; US6014970A; US6036917A; US6066212A; US6080497A; US6085528A; US6196276B1; US6254698B1; US6739333B1; US20030066525A1; US20030089369A1; DE3736579C2; DE4112303A1; DE19504502A1; DE69218455T2; DE69412626T2; EP617610B1; EP708805B1; EP726864B1; HU1774…	US8357352B2; EP2486914A2; US8518377B2; US20030180228A1; US20040050960A1	1. A metered-dose inhaler having a metal cannister to hold drug and non-CFC propellant gas, wherein the walls of the cannister are formed by an alloy comprising the following elements in the amounts indicated:,Iron of about 40.0 to about 53.0%,Nickel of about 23.0 to about 28.0%,Chromium of about 19.0 to about 23.0%,Molybdenum of about 4.0 to about 5.0%,Manganese of about 0.0 to about 2.0%,Copper…	A61M11/00	PL205866B1; HU201330A2; NZ516317A; PL352052A1; KR100715138B1; TW522124B; AT289276T; EP1413528A3; SI1198395T1; CA2373094C; HRP20010874B1; US20040211411A1; WO0073170A1; CO5271757A1; DE19924098A1; EP1413528A2; EP1198395B1; EP1198395A1; AU5809200A; MXPA01011839A; YUP83301A; HR20010874B1; PT1198395E; KR1020020015330A; SK286477B6; JP2003500306A; JP4048027B2; NO325134B1; AR024113A1; UY26165A1; EE2001006…	PL205866B1; WO0073170A1; HU201330A2; DE19924098A1; CA2373094C; KR100715138B1; TR200103410T2; PH1200001374A; YUP83301A; ZA200109597A; HRP20010874B1; PL352052A1; SK17092001A3; UY26165A1; MXPA01011839A; CA2373094A1; HR20010874B1; PT1198395E; KR1020020015330A; SK286477B6; JP2003500306A; JP4048027B2; CN1351568A; CN1106999C; NO325134B1; AR024113A1; CO5271757A1; MY128067A; PE1072001A1; RS49749B; EE20010…	Hoelz, Hubert	1999-05-26	2006-01-10		Patel, Mital	2009-07-02,FPAY,FEE PAYMENT,; 2013-03-07,FPAY,FEE PAYMENT,		Filed: 2004-05-20 - FILED; Fee paid: 2009-07-02 - PAYMENT OF MAINTENANCE FEE, 4TH YEAR, LARGE ENTITY.; Fee paid: 2013-03-07 - PAYMENT OF MAINTENANCE FEE, 8TH YEAR, LARGE ENTITY.; Owner: 2004-05-20 - BOEHRINGER INGELHEIM PHARMA; Fee: 2006-02-22 - PAYOR NUMBER ASSIGNED.			DE19924098	US09580246; US60167772; US20040211411A1
TIOTROPIUM BROMIDE	SPRAY, METERED;INHALATION	SPIRIVA RESPIMAT	BOEHRINGER INGELHEIM	EQ 0.0025MG BASE/INH	N021936	1	2014-09-24	2020-02-23	3. Cartridge for a liquid	Device	US6988496	US6988496B1	Cartridge for a liquid	For meteredly dispensing a liquid over a period of several months from a container which can be stored over a long period of time, the need is for a container which is practically diffusion-tight and in which the liquid does not come into contact with the ambient atmosphere.The cartridge according to the invention is a three-shell container comprising a collapsible bag which contains the liquid, …	2000-02-23	US09511267	BOEHRINGER	BOEHRINGER INGELHEIM INTERNATIONAL	Boehringer Ingelheim International GmbH	BOEHRINGER INGELHEIM INTERNATIONAL GMBH	Sterne, Kessler, Goldstein & Fox, P.L.L.C.	US3255972A; US3878977A; US4045860A; US4116336A; US4162030A; US4264018A; US4322020A; US4440316A; US4457454A; US4457455A; US4469250A; US4479989A; US4526823A; US4559052A; US4637934A; US4732299A; US4817830A; US5004123A; US5031384A; US5102010A; US5105995A; US5129894A; US5137175A; US5158810A; US5176178A; US5213227A; US5242085A; US5289818A; US5292033A; US5316135A; US5316221A; US5332121A; US5355872A; US5…	US7802568B2; US7963955B2; US20120090603A1; US8650840B2; US20090007904A1; US20110233232A1; US20120174914A1; US8905017B2; US8960188B2; EP2736476A4; WO2011064163A1; US9050428B2; US20040143235A1; US9084660B2; US20050126562A1	1. A cartridge for a liquid, which can be connected to a dispensing device, the dispensing device including an upper portion for receiving the cartridge and a lower portion which can be pushed over the cartridge when connected to the dispensing device, the upper portion of the dispensing device being provided with a connection portion for the cartridge and with a dispensing connection portion for…	A61M11/00	US6988496B1; US20060016449A1; US7802568B2	US6988496B1; US7802568B2	Eicher, Joachim	1999-02-23; 1999-08-26	2006-01-24	Mitchell, Teena	Lo, Weilun	2000-10-13,AS,ASSIGNMENT,BOEHRINGER INGELHEIM INTERNATIONAL GMBH, GERMANY; 2006-06-27,CC,CERTIFICATE OF CORRECTION,; 2009-07-16,FPAY,FEE PAYMENT,; 2013-03-07,FPAY,FEE PAYMENT,	2006-07-18 - a Certificate of Correction was issued for this patent; 2006-07-18 - a Certificate of Correction was issued for this patent; 2000-10-13 - 011220/0903 - BOEHRINGER INGELHEIM INTERNATIONAL GMBH - ASSIGNMENT OF ASSIGNORS INTEREST (SEE DOCUMENT FOR DETAILS).	Filed: 2000-02-23 - FILED; Fee paid: 2009-07-16 - PAYMENT OF MAINTENANCE FEE, 4TH YEAR, LARGE ENTITY.; Fee paid: 2013-03-07 - PAYMENT OF MAINTENANCE FEE, 8TH YEAR, LARGE ENTITY.; Owner: 2000-02-23 - EICHER JOACHIM; Owner: 2000-02-23 - GESER JOHANNES; Owner: 2000-02-23 - HAUSMANN MATTHIAS; Owner: 2000-02-23 - SCHYRA MICHAEL; Owner: 2000-02-23 - WUTTKE GILBERT; Owner: 2000-02-23 - FIOL ANDREAS; Own…			DE19940713; MYPI 99 00627	US60165915
FLUTICASONE PROPIONATE; SALMETEROL XINAFOATE	AEROSOL, METERED;INHALATION	ADVAIR HFA	GLAXO GRP LTD	0.045MG/INH;EQ 0.021MG BASE/INH	N021254	1	2006-06-08	2018-07-16	2. Indicating device	Device	US6997349	US6997349B2	Indicating device	A dispenser for dispensing metered dosages of a substance from a container includes a dispenser housing having a top, a bottom, a longitudinally extending cavity open at the top, and a support block extending from the bottom into the cavity. The container includes an end portion, a valve stem extending from the end portion and a valve moveable between a closed position and an open position. An in…	2004-06-10	US10865531		TRUDELL MEDICAL INTERNATIONAL	Trudell Medical International	TRUDELL MEDICAL INTERNATIONAL	Brinks Hofer Gilson & Lione	US165054A; US498851A; US1219858A; US2455962A; US2580292A; US2587147A; US2630027A; US2644452A; US2767680A; US2770711A; US2841190A; US2883086A; US2939597A; US2943730A; US2953242A; US3001524A; US3073468A; US3085745A; US3119557A; US3120318A; US3148801A; US3151599A; US3170597A; US3187963A; US3189232A; US3191867A; US3240389A; US3334731A; US3344951A; US3361306A; US3402863A; US3419187A; US3446179A; US347…	US7575130B2; US7661423B2; US7275660B2; US7806295B2; US7828172B2; US7837065B2; US7886934B2; US7954667B2; US7984826B2; US8061562B2; US8091734B2; US8157128B2; US8251876B2; US8342363B2; US8381951B2; US8387827B2; US8469244B2; US8479732B2; US8505773B2; US8556122B2; US8590743B2; US8596265B2; US8662075B2; US8678233B2; US8746504B2; US8887954B2; US20110259324A1; US8944285B2; US8973784B2; US9022988B1; US902…	1. A dispenser for dispensing metered dosages of a substance from a container, the dispenser comprising:,a dispenser housing comprising a top, a bottom, a longitudinally extending cavity open at said top, and a support block extending from said bottom into said cavity, said support block having a well defining a longitudinal axis and an orifice communicating with said well, wherein said orifice o…	A61J3/06	JP2008100089A; CA2635426A1; CA2789270A1; CA2315777C; CA2635426C; JP2002528144A; AU1777499A; AU753568B2; CA2315777A1; CA2604067A1; CA2848957A1; ZA9900197A; US7143908B2; JP4686661B2; DE69918267D1; DE69918267T2; EP1449557A3; EP1047467A2; EP1449557A2; EP1047467B1; EP1047467A1; US6142339A; US20060086749A1; US20060207998A1; US6561384B2; US6938796B2; US6997349B2; WO9936115A2; WO9936115A3; WO9936115A8; C…	US6938796B2; US6997349B2; US20030230304A1	Blacker, Richard	2003-02-18; 2002-07-11; 2001-09-14; 2000-11-02; 1998-09-08; 1998-01-16	2006-02-14		Nicolas, Frederick	2009-06-05,FPAY,FEE PAYMENT,; 2013-02-21,FPAY,FEE PAYMENT,; 2014-01-03,AS,ASSIGNMENT,1263152 ONTARIO INC., CANADA; 2014-01-03,AS,ASSIGNMENT,TRUDELL MEDICAL INTERNATIONAL, CANADA	2014-01-03 - 031886/0902 - 1263152 ONTARIO INC. - ASSIGNMENT OF ASSIGNORS INTEREST (SEE DOCUMENT FOR DETAILS).; 2014-01-03 - 031886/0969 - TRUDELL MEDICAL INTERNATIONAL - ASSIGNMENT OF ASSIGNORS INTEREST (SEE DOCUMENT FOR DETAILS).	Filed: 2004-06-10 - FILED; Fee paid: 2009-06-05 - PAYMENT OF MAINTENANCE FEE, 4TH YEAR, LARGE ENTITY.; Fee paid: 2013-02-21 - PAYMENT OF MAINTENANCE FEE, 8TH YEAR, LARGE ENTITY.; Owner: 1998-06-09 - BLACKER RICHARD; Owner: 1998-06-09 - ENGELBRETH DANIEL K; Owner: 1998-06-09 - SCHMIDT JAMES N; Owner: 1998-06-09 - 1263152; Owner: 2004-10-01 - TRUDELL MEDICAL INTERNATIONAL			US10369091; US10193508; US09954428; US09704959; US09149708; US09008184	US10369091; US10193508; US09954428; US09704959; US09149708; US09008184; US20040222237A1
FLUTICASONE PROPIONATE	AEROSOL, METERED;INHALATION	FLOVENT HFA	GLAXO GRP LTD	0.22MG/INH	N021433	1	2004-05-14	2018-07-16	1. Indicating device	Device	US6997349	US6997349B2	Indicating device	A dispenser for dispensing metered dosages of a substance from a container includes a dispenser housing having a top, a bottom, a longitudinally extending cavity open at the top, and a support block extending from the bottom into the cavity. The container includes an end portion, a valve stem extending from the end portion and a valve moveable between a closed position and an open position. An in…	2004-06-10	US10865531		TRUDELL MEDICAL INTERNATIONAL	Trudell Medical International	TRUDELL MEDICAL INTERNATIONAL	Brinks Hofer Gilson & Lione	US165054A; US498851A; US1219858A; US2455962A; US2580292A; US2587147A; US2630027A; US2644452A; US2767680A; US2770711A; US2841190A; US2883086A; US2939597A; US2943730A; US2953242A; US3001524A; US3073468A; US3085745A; US3119557A; US3120318A; US3148801A; US3151599A; US3170597A; US3187963A; US3189232A; US3191867A; US3240389A; US3334731A; US3344951A; US3361306A; US3402863A; US3419187A; US3446179A; US347…	US7575130B2; US7661423B2; US7275660B2; US7806295B2; US7828172B2; US7837065B2; US7886934B2; US7954667B2; US7984826B2; US8061562B2; US8091734B2; US8157128B2; US8251876B2; US8342363B2; US8381951B2; US8387827B2; US8469244B2; US8479732B2; US8505773B2; US8556122B2; US8590743B2; US8596265B2; US8662075B2; US8678233B2; US8746504B2; US8887954B2; US20110259324A1; US8944285B2; US8973784B2; US9022988B1; US902…	1. A dispenser for dispensing metered dosages of a substance from a container, the dispenser comprising:,a dispenser housing comprising a top, a bottom, a longitudinally extending cavity open at said top, and a support block extending from said bottom into said cavity, said support block having a well defining a longitudinal axis and an orifice communicating with said well, wherein said orifice o…	A61J3/06	JP2008100089A; CA2635426A1; CA2789270A1; CA2315777C; CA2635426C; JP2002528144A; AU1777499A; AU753568B2; CA2315777A1; CA2604067A1; CA2848957A1; ZA9900197A; US7143908B2; JP4686661B2; DE69918267D1; DE69918267T2; EP1449557A3; EP1047467A2; EP1449557A2; EP1047467B1; EP1047467A1; US6142339A; US20060086749A1; US20060207998A1; US6561384B2; US6938796B2; US6997349B2; WO9936115A2; WO9936115A3; WO9936115A8; C…	US6938796B2; US6997349B2; US20030230304A1	Blacker, Richard	2003-02-18; 2002-07-11; 2001-09-14; 2000-11-02; 1998-09-08; 1998-01-16	2006-02-14		Nicolas, Frederick	2009-06-05,FPAY,FEE PAYMENT,; 2013-02-21,FPAY,FEE PAYMENT,; 2014-01-03,AS,ASSIGNMENT,1263152 ONTARIO INC., CANADA; 2014-01-03,AS,ASSIGNMENT,TRUDELL MEDICAL INTERNATIONAL, CANADA	2014-01-03 - 031886/0902 - 1263152 ONTARIO INC. - ASSIGNMENT OF ASSIGNORS INTEREST (SEE DOCUMENT FOR DETAILS).; 2014-01-03 - 031886/0969 - TRUDELL MEDICAL INTERNATIONAL - ASSIGNMENT OF ASSIGNORS INTEREST (SEE DOCUMENT FOR DETAILS).	Filed: 2004-06-10 - FILED; Fee paid: 2009-06-05 - PAYMENT OF MAINTENANCE FEE, 4TH YEAR, LARGE ENTITY.; Fee paid: 2013-02-21 - PAYMENT OF MAINTENANCE FEE, 8TH YEAR, LARGE ENTITY.; Owner: 1998-06-09 - BLACKER RICHARD; Owner: 1998-06-09 - ENGELBRETH DANIEL K; Owner: 1998-06-09 - SCHMIDT JAMES N; Owner: 1998-06-09 - 1263152; Owner: 2004-10-01 - TRUDELL MEDICAL INTERNATIONAL			US10369091; US10193508; US09954428; US09704959; US09149708; US09008184	US10369091; US10193508; US09954428; US09704959; US09149708; US09008184; US20040222237A1
FORMOTEROL FUMARATE; MOMETASONE FUROATE	AEROSOL, METERED;INHALATION	DULERA	MERCK SHARP DOHME	0.005MG/INH;0.1MG/INH	N022518	1	2010-06-22	2020-05-21	1. Combinations of formoterol and mometasone furoate for asthma	Co-formulation	US7067502	US7067502B2	Combinations of formoterol and mometasone furoate for asthma	A medicament containing, separately or together, (A) formoterol or a pharmaceutically acceptable salt thereof or a solvate of formoterol or a solvate of the salt and (B) mometasone furoate, for simultaneous, sequential or separate administration in the treatment of an inflammatory or obstructive airways disease.	2003-11-20	US10718316	NOVARTIS	NOVARTIS	Novartis AG	NOVARTIS AG	Houghton, Gregory C.	US5837699A; US5874063A; US6030604A; EP642992A2; WO9311773A1; WO9505805A1; WO9520393A1; WO9834595A1; WO9841193A1; WO9918971A1; WO0015234A1	US7566705B2; US8324266B2; WO2012041031A1; US8703806B2; US8808713B2; US8815258B2	1. A medicament containing, separately or together, (A) formoterol or a pharmaceutically acceptable salt thereof or a solvate of formoterol or a solvate of said salt and (B) mometasone furoate, for simultaneous, sequential or separate administration in the treatment of an inflammatory or obstructive airways disease, wherein said (A) or (B), or (A) and (B) are in inhalable form in an atomizable co…	A61K31/56	JP2010001295A; JP5646828B2; HU200142A2; CA2362499C; US7566705B2; JP5663046B2; EP1156790B1; EP1325765A1; IL144351A; IL144351D0; PT1156790T; PT1156790E; KR1020010102473A; NO20013988D0; DE60003160D1; EP1156790A1; ININPCT20011168CHEA; GB9904919D0; NZ513742A; SI1156790T1; BRPI0008699A; ZA200106442A; RU2270670C2; SK12302001A3; SK286338B6; JP2002538110A; NO20013988A; WO0051591A1; CL11702004A1; CL2004001…	JP2010001295A; US7566705B2; HU200142A2; US20020055494A1; US7067502B2; JP5646828B2; AT241970T; CA2362499C; PT1156790E; US20030050290A1; US20040105822A1; KR1020010102473A; JP5663046B2; CL11702004A1; GB9904919D0; IL144351A; IL144351D0; NZ513742A; CA2362499A1; BRPI0008699A; ID30171A; PT1156790T; RU2270670C2; SK12302001A3; CN1341017A; NO20013988A; NO20013988D0; WO0051591A1; CL2004001170A1; HK1043048A1…	Hassan, Ian Francis	1999-03-03	2006-06-27		Hui, San-Ming	2005-08-08,AS,ASSIGNMENT,NOVARTIS AG, SWITZERLAND; 2009-05-15,AS,ASSIGNMENT,NOVARTIS AG, SWITZERLAND; 2009-11-25,FPAY,FEE PAYMENT,; 2011-03-23,AS,ASSIGNMENT,NOVARTIS PHARMACEUTICALS CORPORATION, NEW JERSEY; 2013-09-20,AS,ASSIGNMENT,NOVARTIS AG, SWITZERLAND; 2013-11-27,FPAY,FEE PAYMENT,	2005-08-08 - 016864/0094 - NOVARTIS AG - ASSIGNMENT OF ASSIGNORS INTEREST (SEE DOCUMENT FOR DETAILS).; 2009-05-15 - 022689/0463 - NOVARTIS AG - CORRECTIVE ASSIGNMENT TO CORRECT THE ADD MISSING PAGE PREVIOUSLY SUBMITTED CONTAINING SIGNATURES OF JEREMY CLARKE AND HENRY DANAHAY PREVIOUSLY RECORDED ON REEL 016864 FRAME 0094. ASSIGNOR(S) HEREBY CONFIRMS THE RECORDED ASSIGNMENT MISSING THIRD PAGE PREVI…	Filed: 2003-11-20 - FILED; Fee paid: 2009-11-25 - PAYMENT OF MAINTENANCE FEE, 4TH YEAR, LARGE ENTITY.; Fee paid: 2013-11-27 - PAYMENT OF MAINTENANCE FEE, 8TH YEAR, LARGE ENTITY.; Owner: 2001-07-08 - CLARKE JEREMY GUY; Owner: 2001-07-18 - HASSAN IAN FRANCIS; Owner: 2001-07-18 - NOVARTIS; Owner: 2001-07-23 - DANAHAY HENRY LUKE; Owner: 2011-03-17 - NOVARTIS PHARMACEUTICALS; Owner: 2013-09-19 - NOVAR…	2000-03-01	EP00001722	GB9904919	US10262408; US09942805; WOEP00001722; US20040105822A1
TIOTROPIUM BROMIDE	POWDER;INHALATION	SPIRIVA	BOEHRINGER INGELHEIM	EQ 0.018MG BASE/INH	N021395	1	2004-01-30	2022-01-22	1. Inhalable powder containing tiotropium	Formulation	US7070800	US7070800B2	Inhalable powder containing tiotropium	The invention relates to powdered preparations containing tiotropium for inhalation, processes for preparing them as well as their use in preparing a pharmaceutical composition for the treatment of respiratory complaints, particularly for the treatment of COPD (chronic obstructive pulmonary disease) and asthma.	2001-10-11	US09975418	BOEHRINGER	BOEHRINGER INGELHEIM PHARMA	Boehringer Ingelheim Pharma KG	BOEHRINGER INGELHEIM PHARMA GMBH & CO. KG	Morris, Michael	US3634582A; US3860618A; US3957965A; US4042700A; US4608377A; US4783534A; US5478578A; US5498422A; US5610163A; US5654314A; US5770738A; US5947118A; US5952505A; US6183782B1; US6221338B1; US6228394B1; US6235725B1; US6274287B1; US6482429B1; US6486321B2; US6506900B1; US6517865B2; US6585959B2; US6589536B1; US6645466B1; US6881422B2; US6905239B2; US20030043687A1; US20030068278A1; US20030070679A1; US20030125…	US7541385B2; US7642268B2; US7473710B2; US7462645B2; US7465756B2; US7348362B2; US7309707B2; US8022082B2; US8088127B2; US8114912B2; US8172827B2; US8226638B2; US8476253B2; US8483831B1; US8489192B1; US8623922B2; US8623851B2; WO2010106988A1; EP2705838A1; US8716348B2; US8731672B2; US8740895B2; US8777943B2; US8808280B2; US8821489B2; US8834931B2; US8911439B2; US8932289B2; US8961507B2; US8961508B2; US9005…	1. An inhalable powder comprising 0.04 to 0.8% of tiotropium in admixture with a physiologically acceptable excipient, wherein the excipient consists of a mixture of coarser excipient with an average particle size of 15 to 80 μm and finer excipient with an average particle size of 1 to 9 μm, the proportion of the finer excipient constituting 1 to 20% of the total amount of excipient, wherein the …	A61F13/00	BG107687A; MXPA03003219A; DK1326585T4; PL366041A1; US20030181478A1; RS50859B; AT444067T; AU2173802A; IS6771A; YU27303A; BG106730A; HR20030277A2; US20030203925A1; SK4372003A3; EP1333819A2; EP1333830A2; EP1335729A2; EP1341538A2; EP1349549A2; IN628DELNP2003A; MXPA03008045A; HRP20030337A2; US20040161386A1; US20040192675A1; RU2004127869A; AP1572A; AP1712A; JP2004512357A; ES2326968T3; CN1269470C; EE200…	ZA200303149A; SK7062002A3; EP1292281B1; EP1430887A1; IL149984A; US20040228806A1; AT275391T; EP1292281A1; EA4034B1; CZ20021785A3; EG24139A; DK1292281T3; BG65753B1; PL200063B1; EE4414B1; HU203885A2; UA72014C2; DE50103551C5; ECSP024268A; IN405DELNP2003A; CR6937A; YUP36302A; CU23284B7; HRP20020437B1; PT1292281E; US20060039868A1; NO331956B1; NO20022414D0; GEP20063865B; PE5772002A1; EE200200428A; TR200…	Bechtold-Peters, Karoline	2000-10-12	2006-07-04		Azpuru, Carlos A.	2002-01-24,AS,ASSIGNMENT,BOEHRINGER INGELHEIM PHARMA KG, GERMANY; 2006-07-13,AS,ASSIGNMENT,BOEHRINGER INGELHEIM PHARMA GMBH & CO. KG, GERMANY; 2006-08-08,CC,CERTIFICATE OF CORRECTION,; 2008-08-12,CC,CERTIFICATE OF CORRECTION,; 2009-12-31,FPAY,FEE PAYMENT,; 2013-12-27,FPAY,FEE PAYMENT,	2008-09-02 - a Certificate of Correction was issued for this patent; 2002-01-24 - 012549/0733 - BOEHRINGER INGELHEIM PHARMA KG - ASSIGNMENT OF ASSIGNORS INTEREST (SEE DOCUMENT FOR DETAILS).; 2006-07-13 - 017921/0695 - BOEHRINGER INGELHEIM PHARMA GMBH & CO. KG - CHANGE OF NAME (SEE DOCUMENT FOR DETAILS).	Filed: 2001-10-11 - FILED; Fee paid: 2009-12-31 - PAYMENT OF MAINTENANCE FEE, 4TH YEAR, LARGE ENTITY.; Fee paid: 2013-12-27 - PAYMENT OF MAINTENANCE FEE, 8TH YEAR, LARGE ENTITY.; Owner: 2001-10-11 - BECHTOLD PETERS KAROLINE; Owner: 2001-10-11 - WALZ MICHAEL; Owner: 2001-10-11 - BOECK GEORG; Owner: 2001-10-11 - DOERR ROLF; Owner: 2001-11-29 - BOEHRINGER INGELHEIM PHARMA; Owner: 2003-02-18 - BOEHRI…			DE10050635	US60252683; US20020110529A1
ACLIDINIUM BROMIDE	POWDER, METERED;INHALATION	TUDORZA PRESSAIR	ASTRAZENECA PHARMS	0.375MG/INH	N202450	1	2012-07-23	2020-07-16	1. Novel quinuclidine derivatives and medicinal compositions containing the same	Compound	US7078412	US7078412B2	Quinuclidine derivatives and medicinal compositions containing the same	The invention provides 3(R)-(2-hydroxy-2,2-dithien-2-ylacetoxy)-1-(3-phenoxypropyl)-1-azoniabicyclo[2.2.2] octane in salt form, pharmaceutical compositions comprising it, and methods of using it for treatment of respiratory disorders, alone or in combination with other bronchodilatory compounds.	2005-04-28	US11116777		ALMIRALL PRODESFARMA	Almirall Prodesfarma AG	ALMIRALL, S.A.	Hoxie & Tso LLP	US4224332A; US4644033A; US4675326A; US4843074A; US5201308A; US5435301A; US5654314A; US6455524B1; US6475467B1; US6537524B1; US6750226B2; US20020193392A1; US20050025718A1; US20050026886A1; US20050026887A1; US20050026948A1; EP418716A1; EP424021A1; EP747355A1; EP801067A1; EP1087750B1; FR2012964A1; GB1219606A; HU178679B; WO91004252; WO92004345; WO96032150; WO00047200; WO01004118; WO01050080A2; WO01050…	US7750023B2; US7879874B2; US7893087B2; US7897617B2; US8044205B2; US8129405B2; US8513279B2; US8802699B2; US9056100B2; US20120122826A1; US20140303126A1; US20050026948A1; US20130310354A1	1. A compound which is 3(R)-(2-hydroxy-2,2-dithien-2-ylacetoxy)-1-(3-phenoxypropyl)-1-azoniabicyclo[2.2.2] octane wherein an anion X− is associated with the positive charge of the nitrogen atom and wherein X− is a pharmaceutically acceptable anion of a mono- or polyvalent acid. 2. The compound according to claim 1 which is 3(R)-(2-hydroxy-2,2-dithien-2-ylacetoxy)-1-(3-phenoxypropyl)-1- azoniabicy…	A61K31/439	ES2165768A1; WO0104118A3; CZ20020121A3; AU6433000A; US8513279B2; JP2003504368A; EP1200431B3; CA2381165A1; US20070099953A1; US20120122826A1; US20130310353A1; SK287480B6; ES2193098T3; PE3972001A1; AT235492T; IL147533D0; CZ304292B6; AU779881B2; SI1200431T1; DK1200431T5; US20030055080A1; US20050209272A1; US20060106056A1; US7214687B2; KR1020020021155A; KR100854315B1; KR100854321B1; CN1373760A; CO52007…	US8513279B2; AU2005202144A1; EE200200017A; EP1200431B3; CZ20020121A3; DK1200431T3; DE60001840D1; CZ304292B6; US20120122826A1; US20130310353A1; SK287480B6; JP2005350476A; WO0104118A3; PE3972001A1; EE4915B1; HU202100A3; DE60001840T3; DK1200431T5; US7358260B2; RU2306312C2; KR100854315B1; KR100854321B1; JP2003504368A; JP4030040B2; ES2165768A1; ES2165768B1; ES2193098T3; CO5200759A1; UY26244A1; TWI2846…	Fernandez Forner, Maria Dolors	1999-07-14	2006-07-18		Aulakh, Charanjit S.	2007-03-07,AS,ASSIGNMENT,ALMIRALL AG, SWITZERLAND; 2007-08-06,AS,ASSIGNMENT,LABORATORIES ALMIRALL, S.A., SPAIN; 2010-01-08,AS,ASSIGNMENT,ALMIRALL, S.A., SPAIN; 2010-01-08,FPAY,FEE PAYMENT,; 2014-01-20,FPAY,FEE PAYMENT,; 2014-01-20,FPAY,FEE PAYMENT,	2007-03-07 - 018972/0464 - ALMIRALL AG - CHANGE OF NAME; 2007-08-06 - 019649/0852 - LABORATORIES ALMIRALL, S.A. - ASSIGNMENT OF ASSIGNORS INTEREST (SEE DOCUMENT FOR DETAILS).; 2010-01-08 - 023750/0360 - ALMIRALL, S.A. - CHANGE OF NAME (SEE DOCUMENT FOR DETAILS).	Filed: 2005-04-28 - FILED; Fee paid: 2010-01-08 - PAYMENT OF MAINTENANCE FEE, 4TH YEAR, LARGE ENTITY.; Fee paid: 2014-01-20 - PAYMENT OF MAINTENANCE FEE, 8TH YEAR, LARGE ENTITY.; Owner: 2005-04-28 - ALMIRALL PRODESFARMA; Owner: 2006-10-30 - ALMIRALL; Owner: 2007-06-11 - LABORATORIES ALMIRALL; Owner: 2009-05-22 - ALMIRALL; Fee: 2014-09-09 - PAYOR NUMBER ASSIGNED.	2000-07-07	EP00006469	ES9901580	US10740264; US10047464; WOEP00006469; US20050209272A1
FLUTICASONE FUROATE; VILANTEROL TRIFENATATE	POWDER;INHALATION	BREO ELLIPTA	GLAXO GRP LTD	0.1MG/INH;EQ 0.025MG BASE/INH	N204275	1	2013-05-10	2021-08-03	1. Novel anti-inflammatory androstane derivative	Compound	US7101866	US7101866B2	Anti-inflammatory androstane derivative	According to one aspect of the invention, there is provided a compound of formula (I) and solvates thereof. There are also provided compositions containing the compound, processes for preparing it, and its use in therapy.	2001-10-02	US09958050	GLAXO	GLAXO GROUP	Glaxo Group Limited	GLAXOSMITHKLINE INTELLECTUAL PROPERTY MANAGEMENT LIMITED	Riek, James P.	US3755302A; US4221787A; US4335121A; US4472393A; US5081113A; US5658549A; US5837699A; US5889015A; US6057307A; US6127353A; US6136294A; US6197761B1; US6261539B1; US6537983B1; BE889563A1; DE1059906B; DE2031205A1; EP389368A1; EP389369A1; EP470617A2; GB1296458A; JP8291072; JP8291073; WO89003390; WO97021721; WO97021724; WO97040836; WO9817676A1; WO0016814A1; WO0033892A1; WO00049993; WO00066522; WO0154664A…	US7405206B2; US7291608B2; US8148353B2; WO2010108107A1; US8163723B2; US8168620B2; US20100240629A1; US8304405B2; US8318709B2; US8424518B2; WO2012123312A1; US8485180B2; US8499757B2; AU2011298409B2; US8636001B2; US8642069B2; US20120065177A1; WO2012028663A1; WO2012028663A1; WO2012028662A1; WO2012028662A1; WO2010123766A1; WO2011134971A1; US8912193B2; US8933060B2; US8937057B2; WO2012044825A1; EP2611423B…	1. A compound of formula (I) ,or solvates thereof. 2. A compound of formula (I) as defined in claim 1 in unsolvated form. 3. A compound of formula (I) ,in unsolvated form in the form of Form 1 polymorph, said Form 1 polymorph characterized by an XRPD profile having a peak at around 18.9 degrees 2Theta. 4. A compound of formula (I) ,in unsolvated form in the form of Form 2 polymorph, said Form 1 p…	A61K9/12	LU91429A9; JP2005521673A; US6759398B2; CN101654470B; NO20030549A; HK1056180A1; UA77656C2; AT342053T; AU2003205855A1; SI1775305T1; US20030073676A1; US20070027128A1; US6777400B2; KR1020030071751A; EP2067784A2; EP1305329B2; EP1775305B1; IL154148A; IL154148D0; NZ523957A; MXPA03001096A; MXPA03001097A; US20040220157A1; US6858596B2; KR1020030028806A; ES2317922T3; ES2523930T3; CN100513416C; NO20030550D0;…	US20050164997A1; US6777400B2; US20040225139A1; US6858596B2; US7101866B2; TWI244486B; GB0019172D0; US20020165211A1; US20030153542A1; US20050020549A1; US20050026888A1; US6759398B2; US6787532B2; US7541350B2; ECSP034470A; IN108KOLNP2003A; ZA200300929A; ZA200300932A; US20020173496A1; US20020177581A1; US20040220156A1; US20040220162A1; US20040224934A1; US20050164996A1; US20070027128A1; US7132532B2; US71…	Biggadike, Keith	2000-08-05	2006-09-05		Badio, Barbara P.	2002-02-15,AS,ASSIGNMENT,SMITHKLINE BEECHAM CORPORATION, PENNSYLVANIA; 2005-05-12,AS,ASSIGNMENT,GLAXO GROUP LIMITED, ENGLAND; 2007-08-14,CC,CERTIFICATE OF CORRECTION,; 2008-05-13,CC,CERTIFICATE OF CORRECTION,; 2008-06-10,CC,CERTIFICATE OF CORRECTION,; 2010-02-19,FPAY,FEE PAYMENT,; 2011-12-23,AS,ASSIGNMENT,GLAXOSMITHKLINE INTELLECTUAL PROPERTY MANAGEMENT L; 2012-03-27,DC,DISCLAIMER FILED,; 2014-02…	2011-12-23 - Disclaimer filed by the assignee GlaxoSmithKline Intellectual Property Management Limited. The term of this patent shall not extend beyond the expiration date of Patent Number 6,537,983.; 2007-09-04 - a Certificate of Correction was issued for this patent; 2008-06-03 - a Certificate of Correction was issued for this patent; 2008-07-01 - a Certificate of Correction was issued for this…	Filed: 2001-10-02 - FILED; Fee paid: 2010-02-19 - PAYMENT OF MAINTENANCE FEE, 4TH YEAR, LARGE ENTITY.; Fee paid: 2014-02-25 - PAYMENT OF MAINTENANCE FEE, 8TH YEAR, LARGE ENTITY.; Owner: 2001-09-27 - BIGGDIKE KEITH; Owner: 2001-09-27 - COOTE STEVEN JOHN; Owner: 2001-09-27 - NICE ROSALYN KAY; Owner: 2001-09-27 - SMITHKLINE BEECHAM; Owner: 2005-05-11 - GLAXO GROUP; Owner: 2011-12-19 - GLAXOSMITHKLIN…	2001-08-03	GB01003495	GB0019172	US20030199485A1
TIOTROPIUM BROMIDE	SPRAY, METERED;INHALATION	SPIRIVA RESPIMAT	BOEHRINGER INGELHEIM	EQ 0.0025MG BASE/INH	N021936	1	2014-09-24	2016-10-04	1. Device for producing high pressure in a fluid in miniature	Device	US7104470	US7104470B2	Device for producing high pressure in a fluid in miniature	A miniaturized device for pressurizing fluid. The device includes a hollow piston that provides a fluid path and a valve member. The valve member is configured for axial movement so that the valve axis remains parallel to the piston axis. The valve member is arranged at one end of the hollow piston. The valve member may be partially or completely disposed within the hollow piston. The device is p…	2005-06-24	US11165496	BOEHRINGER	BOEHRINGER INGELHEIM INTERNATIONAL	Boehringer Ingelheim International GmbH	Boehringer Ingelheim International GmbH	Sterne, Kessler, Goldstein & Fox P.L.L.C.	US362678A; US1035261A; US2322913A; US2550840A; US3317002A; US3319894A; US3361069A; US3396874A; US3471065A; US3575322A; US3605738A; US3746261A; US3790034A; US3792800A; US3797748A; US3818908A; US3838686A; US3878973A; US3901414A; US3933279A; US3995772A; US4077569A; US4131235A; US4138039A; US4147476A; US4174055A; US4183449A; US4251032A; US4260082A; US4264037A; US4271875A; US4345718A; US4391620A; US44…	US7387121B2; US8083159B2; US8513279B2; US8802699B2; US20030106550A1; US9056100B2	1. A replaceable unit for use with an atomizer in combination with a device for producing high pressure in a fluid, wherein said device includes a hollow piston capable of moving axially within the replaceable unit and within a housing of the atomizer, said replaceable unit comprising:,a dimensionally stable outer portion with a collapsible portion disposed within said outer portion; anda stopper…	A61M11/00	HU9900741A2; TW364041B; CA2473681C; US20040178227A1; US6402055B1; US6497373B2; EP1214985B1; US5964416A; US20020130195A1; US20050252990A1; US20060285987A1; US6726124B2; US6918547B2; US7104470B2; DE69636875T2; IL123634A; IL140221A; IL123634D0; IL140221D0; DK1214985T3; ZA9608317A; HR960448A2; HR960448B1; PT1214985E; US20030080210A1; JP3488717B6; HK1015304A1; MY115214A; PE29098A1; TH33315XX; EE980010…	US20030080210A1; US20040178227A1; US20020130195A1; US7104470B2	Jaeger, Joachim	1995-10-04	2006-09-12		Ganey, Steven J.	2010-03-04,FPAY,FEE PAYMENT,; 2014-03-06,FPAY,FEE PAYMENT,		Filed: 2005-06-24 - FILED; Fee paid: 2010-03-04 - PAYMENT OF MAINTENANCE FEE, 4TH YEAR, LARGE ENTITY.; Fee paid: 2014-03-06 - PAYMENT OF MAINTENANCE FEE, 8TH YEAR, LARGE ENTITY.; Owner: 2005-06-24 - BOEHRINGER INGELHEIM INTERNATIONAL			DE1953690	US10807447; US10292470; US10143006; US09354663; US08726219; US20050252990A1
FLUTICASONE PROPIONATE; SALMETEROL XINAFOATE	AEROSOL, METERED;INHALATION	ADVAIR HFA	GLAXO GRP LTD	0.045MG/INH;EQ 0.021MG BASE/INH	N021254	1	2006-06-08	2018-12-08	3. Dispenser with doses' counter	Device	US7107986	US7107986B2	Dispenser with doses' counter	There is provided a dispenser suitable for dispensing medicament, particularly medicament for use in the treatment of respiratory disorders. The dispenser comprises a housing having a support; a container, locatable within said housing, having an outlet, wherein said container dispenses through said outlet in response to movement of the container relative to the housing; and an actuation indicato…	2003-06-19	US10465109	GLAXO	GLAXO GROUP	Glaxo Group Limited	GLAXO GROUP LIMITED	Strickland, J. Michael	US3119557A; US3411368A; US4196985A; US4311050A; US4495944A; US4499370A; US4506373A; US4565302A; US4805811A; US4809692A; US4817822A; US4934358A; US4937798A; US4955371A; US4973867A; US5009338A; US5017542A; US5020527A; US5042467A; US5069204A; US5209375A; US5228586A; US5242067A; US5242405A; US5259499A; US5261548A; US5263475A; US5279422A; US5284133A; US5289946A; US5300042A; US5349945A; US5358117A; US5…	US7568481B2; US7587988B2; US7597102B2; US7650883B2; US7516738B2; US7500444B2; US7341057B2; US7721731B2; US7757688B2; US7814900B2; US7819075B2; US7832351B2; US7997458B2; US7997459B2; US8074643B2; US8141550B2; US8245704B2; US8245906B2; US8308028B2; US8327847B2; US8329271B2; US8408208B2; US8662075B2	1. A dispenser comprising:,a housing;a container configured to contain a medicament therein, said container having an outlet member configured to dispense the medicament from the container, andan actuation indicator engaged to the container to form a unit therewith,wherein the unit is adapted in use to be reversibly located in the housing in an operational position in which the unit is movable re…	A61M16/00	AT251481T; HR980304B1; DE69826039T2; BRPI9809983A; PT1163922E; ES2249834T3; DE69804609T2; CA2293487A1; CA2486892A1; YUP65799A; HR980304A2; HRP980304A2; US20030209239A1; US7107986B2; HU3328A2; DE69831739D1; EP1475116A3; PH1199801411A; DK1163922T3; DK986412T3; BRPI9809554A; PL188988B1; AP9901705D0; JP2000513632A; JP2000513633A; JP2000513634A; NO996085D0; HK1023956A1; MY124574A; TWM533865U; HU228280…	BRPI9809980A; DE69826039D1; AT215389T; IL133219D0; IS5282A; ID24128A; DE69831739D1; DE69804609T2; NZ501379A; YUP65799A; BRPI9809983A; HRP980304A2; PT1163922E; US20020195102A1; DE69831739T2; CA2293484A1; CA2293487C; CA2486894C; DK988077T3; BRPI9809554A; PT1163922T; US7107986B2; JP2000513632A; JP2000513633A; JP2000513634A; WO9856444A1; WO9856445A1; WO9856446A1; MY124574A; TWM533865U; HU228280B1; HU…	Rand, Paul Kenneth	1997-06-10; 1997-10-16	2006-09-19		Mitchell, Teena	2005-03-31,AS,ASSIGNMENT,GLAXO GROUP LIMITED, ENGLAND; 2008-09-08,AS,ASSIGNMENT,GLAXO GROUP LIMITED, UNITED KINGDOM; 2010-02-19,FPAY,FEE PAYMENT,; 2014-02-25,FPAY,FEE PAYMENT,	2005-03-31 - 015976/0510 - GLAXO GROUP LIMITED - ASSIGNMENT OF ASSIGNORS INTEREST (SEE DOCUMENT FOR DETAILS).; 2008-09-08 - 021489/0780 - GLAXO GROUP LIMITED - ASSIGNMENT OF ASSIGNORS INTEREST (SEE DOCUMENT FOR DETAILS).	Filed: 2003-06-19 - FILED; Fee paid: 2010-02-19 - PAYMENT OF MAINTENANCE FEE, 4TH YEAR, LARGE ENTITY.; Fee paid: 2014-02-25 - PAYMENT OF MAINTENANCE FEE, 8TH YEAR, LARGE ENTITY.; Owner: 2003-06-19 - SMITHKLINE BEECHAM; Owner: 2005-03-03 - GLAXO GROUP	1998-06-08	EP98003379	GB9711889; GB9721875	US10224000; US09445658; US20030209239A1
[truncated: 299 more rows]
